# Supplementary material for: Di-μ4-succinato-tetra­kis[aqua­phenanthrolinecopper(II)] tetra­nitrate tetra­hydrate
Source: Acta Crystallogr Sect E Struct Rep Online. 2009 Oct 3;65(Pt 11):m1284. doi: 10.1107/S1600536809039580 (PMC2971199; doi:10.1107/S1600536809039580)
Supplement: Supplementary file 1 [file e-65-m1284-sup1.cif]

##############################################################################
###                                                                        ###
###        Electronic paper (Acta Crystallographica Section E)             ###
###                                                                        ###
##############################################################################
#                                                                            #
# This CIF contains the data in a paper accepted for publication in Acta     #
# Crystallographica Section E. It conforms to the requirements of Notes      #
# for Authors for Section E, and has been peer reviewed under the auspices   #
# of the IUCr Commission on Journals.                                        #
#                                                                            #
# Full details of the Crystallographic Information File format               #
# are given in the paper "The Crystallographic Information File (CIF):       #
# a New Standard Archive File for Crystallography" by S. R. Hall, F. H.      #
# Allen and I. D. Brown [Acta Cryst. (1991), A47, 655-685].                  #
#                                                                            #
# The current version of the core CIF dictionary is obtainable from          #
# ftp://ftp.iucr.org/pub/cif_core.dic. The current version number is 2.4.    #
#                                                                            #
# Software is freely available for graphical display of the structure(s) in  #
# this CIF.  For information consult the CIF home page http://www.iucr.org/  #
# cif/home.html                                                              #
#                                                                            #
# This file may be used for bona fide research purposes within the           #
# scientific community so long as proper attribution is given to the journal # 
# article from which it was obtained.                                        #
#                                                                            #
##############################################################################
                                             
data_I
_audit_creation_method     SHELXL97
_chemical_name_systematic
;
Di-\m~4~-succinato-tetrakis[aquaphenanthrolinecopper(II)]
tetranitrate tetrahydrate
;
_chemical_name_common     ?
_chemical_formula_moiety     'C56 H48 Cu4 N8 O12 4+, 4(N O3 -), 4(H2 O)'
_chemical_formula_sum     'C56 H56 Cu4 N12 O28'
_chemical_formula_iupac
                         '[Cu4 (C4 H4 O4)2 (C12 H8 N2)4 (H2 O)4] (N O3)4, 4H2 O'
_chemical_formula_weight     1599.29
_chemical_melting_point     ?
_symmetry_cell_setting     monoclinic
_symmetry_space_group_name_H-M     'P 21/c'
_symmetry_space_group_name_Hall     '-P 2ybc'
loop_
    _symmetry_equiv_pos_as_xyz
    'x, y, z'
    '-x, y+1/2, -z+1/2'
    '-x, -y, -z'
    'x, -y-1/2, z-1/2'
_cell_length_a     8.91800(10)
_cell_length_b     34.1090(2)
_cell_length_c     10.3620(2)
_cell_angle_alpha     90.00
_cell_angle_beta     96.0310(10)
_cell_angle_gamma     90.00
_cell_volume     3134.51(7)
_cell_formula_units_Z     2
_cell_measurement_reflns_used     23295
_cell_measurement_theta_min     ?
_cell_measurement_theta_max     61.08
_cell_measurement_temperature     293(2)
_exptl_crystal_description     slab
_exptl_crystal_colour     green
_exptl_crystal_size_max     0.200
_exptl_crystal_size_mid     0.188
_exptl_crystal_size_min     0.100
_exptl_crystal_density_diffrn     1.694
_exptl_crystal_density_meas     ?
_exptl_crystal_density_method     'not measured'
_exptl_crystal_F_000     1632
_exptl_absorpt_coefficient_mu     1.438
_exptl_absorpt_correction_type     none
_exptl_absorpt_process_details     ?
_exptl_absorpt_correction_T_min     ?
_exptl_absorpt_correction_T_max     ?
_exptl_special_details
;
;
_diffrn_ambient_temperature     293(2)
_diffrn_radiation_type     MoK\a
_diffrn_radiation_wavelength     0.71073
_diffrn_radiation_source     'fine-focus sealed tube'
_diffrn_radiation_monochromator     graphite
_diffrn_measurement_device_type     'Bruker SMART 1K CCD'
_diffrn_measurement_method     \w
_diffrn_detector_area_resol_mean     ?
_diffrn_reflns_number     23089
_diffrn_reflns_av_R_equivalents     0.018
_diffrn_reflns_av_sigmaI/netI     0.024
_diffrn_reflns_theta_min     1.19
_diffrn_reflns_theta_max     30.49
_diffrn_reflns_theta_full     30.49
_diffrn_measured_fraction_theta_max     0.969
_diffrn_measured_fraction_theta_full     0.969
_diffrn_reflns_limit_h_min     -12
_diffrn_reflns_limit_h_max     9
_diffrn_reflns_limit_k_min     -37
_diffrn_reflns_limit_k_max     48
_diffrn_reflns_limit_l_min     -13
_diffrn_reflns_limit_l_max     14
_diffrn_standards_number     ?
_diffrn_standards_interval_count     ?
_diffrn_standards_interval_time     ?
_diffrn_standards_decay_%     ?
_refine_special_details
;
Refinement of <i>F</i>^2^ against ALL reflections. The weighted <i>R</i>-factor
<i>wR</i> and goodness of fit <i>S</i> are based on <i>F</i>^2^, conventional
<i>R</i>-factors <i>R</i> are based on <i>F</i>, with <i>F</i> set to zero for
negative <i>F</i>^2^. The threshold expression of <i>F</i>^2^ >
\s(<i>F</i>^2^) is used only for calculating <i>R</i>-factors(gt) <i>etc</i>.
and is not relevant to the choice of reflections for refinement.
<i>R</i>-factors based on <i>F</i>^2^ are statistically about twice as large
as those based on <i>F</i>, and <i>R</i>- factors based on ALL data will be
even larger.
;
_reflns_number_total     8980
_reflns_number_gt     7772
_reflns_threshold_expression     I>2\s(I)
_refine_ls_structure_factor_coef     Fsqd
_refine_ls_matrix_type     full
_refine_ls_R_factor_all     0.0729
_refine_ls_R_factor_gt     0.0644
_refine_ls_wR_factor_gt     0.1828
_refine_ls_wR_factor_ref     0.1910
_refine_ls_goodness_of_fit_ref     1.049
_refine_ls_restrained_S_all     1.043
_refine_ls_number_reflns     8980
_refine_ls_number_parameters     463
_refine_ls_number_restraints     101
_refine_ls_hydrogen_treatment     mixed
_refine_ls_weighting_scheme     calc
_refine_ls_weighting_details
         'calc w=1/[\s^2^(Fo^2^)+(0.1023P)^2^+8.0138P] where P=(Fo^2^+2Fc^2^)/3'
_atom_sites_solution_hydrogens     geom
_atom_sites_solution_primary     direct
_atom_sites_solution_secondary     difmap
_refine_ls_shift/su_max     0.000
_refine_ls_shift/su_mean     0.000
_refine_diff_density_max     2.879
_refine_diff_density_min     -1.593
_refine_ls_extinction_method     none
_refine_ls_extinction_coef     ?
loop_
    _atom_type_symbol
    _atom_type_description
    _atom_type_scat_dispersion_real
    _atom_type_scat_dispersion_imag
    _atom_type_scat_source
    'C' 'C' 0.0033 0.0016
                         'International Tables Vol C Tables 4.2.6.8 and 6.1.1.4'
    'H' 'H' 0.0000 0.0000
                         'International Tables Vol C Tables 4.2.6.8 and 6.1.1.4'
    'N' 'N' 0.0061 0.0033
                         'International Tables Vol C Tables 4.2.6.8 and 6.1.1.4'
    'O' 'O' 0.0106 0.0060
                         'International Tables Vol C Tables 4.2.6.8 and 6.1.1.4'
    'Cu' 'Cu' 0.3201 1.2651
                         'International Tables Vol C Tables 4.2.6.8 and 6.1.1.4'
_computing_data_collection     'SMART (Bruker, 2000)'
_computing_cell_refinement     'SAINT (Bruker, 2000)'
_computing_data_reduction     'SAINT (Bruker, 2000)'
_computing_structure_solution     'SHELXS97 (Sheldrick, 2008)'
_computing_structure_refinement     'SHELXL97 (Sheldrick, 2008)'
_computing_molecular_graphics     'SHELXTL (Sheldrick, 2008)'
_computing_publication_material     'SHELXTL (Sheldrick, 2008)'
loop_
    _atom_site_type_symbol
    _atom_site_label
    _atom_site_fract_x
    _atom_site_fract_y
    _atom_site_fract_z
    _atom_site_U_iso_or_equiv
    _atom_site_adp_type
    _atom_site_calc_flag
    _atom_site_refinement_flags
    _atom_site_occupancy
    _atom_site_disorder_assembly
    _atom_site_disorder_group
    Cu Cu1 0.28697(5) 0.045902(12) 0.25937(4) 0.02773(12) Uani d . 1 . .
    Cu Cu2 0.45414(5) 0.092420(12) 0.07025(4) 0.02759(12) Uani d . 1 . .
    O O1 0.5954(3) 0.05491(8) 0.1565(3) 0.0403(6) Uani d . 1 . .
    O O2 0.4661(3) 0.01290(8) 0.2689(3) 0.0384(6) Uani d . 1 . .
    O O3 0.6118(4) 0.11127(12) -0.0618(3) 0.0431(7) Uani d . 1 . .
    O O4 0.1350(5) 0.01289(11) 0.3799(4) 0.0577(9) Uani d D 1 . .
    O O5 0.2091(3) 0.02148(9) 0.0939(3) 0.0366(6) Uani d . 1 . .
    O O6 0.3553(4) 0.05135(8) -0.0390(3) 0.0396(6) Uani d . 1 . .
    O O7 -0.1911(12) 0.2391(4) 0.0691(10) 0.191(2) Uani d DU 1 . .
    O O8 -0.1382(12) 0.2708(4) 0.2187(10) 0.191(2) Uani d DU 1 . .
    O O9 -0.3494(12) 0.2700(4) 0.1619(9) 0.191(2) Uani d DU 1 . .
    O O10 -0.0018(6) 0.06202(15) 0.6390(5) 0.0804(7) Uani d DU 1 . .
    O O11 -0.1232(6) 0.11331(15) 0.5928(5) 0.0804(7) Uani d DU 1 . .
    O O12 -0.0996(6) 0.07141(15) 0.4439(5) 0.0804(7) Uani d DU 1 . .
    O O13 0.8466(5) 0.06449(13) -0.1270(4) 0.0529(8) Uani d . 1 . .
    O O14 0.6181(10) 0.18964(17) -0.1023(7) 0.105(2) Uani d D 1 . .
    N N1 0.1424(3) 0.09146(9) 0.2426(3) 0.0281(5) Uani d . 1 . .
    N N2 0.3661(3) 0.07455(9) 0.4221(3) 0.0299(6) Uani d . 1 . .
    N N3 0.2987(3) 0.13232(9) -0.0008(3) 0.0313(6) Uani d . 1 . .
    N N4 0.5046(3) 0.13445(8) 0.2033(3) 0.0285(5) Uani d . 1 . .
    N N5 -0.0754(7) 0.08168(19) 0.5574(6) 0.0804(7) Uani d DU 1 . .
    N N6 -0.2256(16) 0.2581(4) 0.1483(12) 0.191(2) Uani d DU 1 . .
    C C1 0.0277(4) 0.09854(12) 0.1527(4) 0.0348(7) Uani d . 1 . .
    H H1 0.0070 0.0806 0.0856 0.042 Uiso calc R 1 . .
    C C2 -0.0628(5) 0.13195(14) 0.1556(5) 0.0442(9) Uani d . 1 . .
    H H2 -0.1422 0.1359 0.0912 0.053 Uiso calc R 1 . .
    C C3 -0.0343(5) 0.15882(13) 0.2536(5) 0.0441(9) Uani d . 1 . .
    H H3 -0.0919 0.1815 0.2547 0.053 Uiso calc R 1 . .
    C C4 0.0829(4) 0.15163(11) 0.3524(4) 0.0357(7) Uani d . 1 . .
    C C5 0.1192(6) 0.17666(13) 0.4627(5) 0.0502(11) Uani d . 1 . .
    H H5 0.0631 0.1993 0.4711 0.060 Uiso calc R 1 . .
    C C6 0.2326(6) 0.16796(14) 0.5539(4) 0.0524(11) Uani d . 1 . .
    H H6 0.2540 0.1849 0.6237 0.063 Uiso calc R 1 . .
    C C7 0.3218(5) 0.13296(12) 0.5464(4) 0.0396(8) Uani d . 1 . .
    C C8 0.4391(6) 0.12140(15) 0.6398(4) 0.0508(11) Uani d . 1 . .
    H H8 0.4656 0.1369 0.7124 0.061 Uiso calc R 1 . .
    C C9 0.5138(6) 0.08717(15) 0.6231(4) 0.0507(11) Uani d . 1 . .
    H H9 0.5903 0.0790 0.6852 0.061 Uiso calc R 1 . .
    C C10 0.4754(5) 0.06441(13) 0.5126(4) 0.0404(8) Uani d . 1 . .
    H H10 0.5284 0.0413 0.5021 0.049 Uiso calc R 1 . .
    C C11 0.2887(4) 0.10818(11) 0.4393(3) 0.0302(6) Uani d . 1 . .
    C C12 0.1680(4) 0.11755(10) 0.3420(3) 0.0287(6) Uani d . 1 . .
    C C13 0.1976(5) 0.12984(14) -0.1039(4) 0.0409(8) Uani d . 1 . .
    H H13 0.1950 0.1075 -0.1555 0.049 Uiso calc R 1 . .
    C C14 0.0944(5) 0.16024(16) -0.1369(5) 0.0503(11) Uani d . 1 . .
    H H14 0.0256 0.1580 -0.2105 0.060 Uiso calc R 1 . .
    C C15 0.0946(5) 0.19314(14) -0.0612(5) 0.0495(10) Uani d . 1 . .
    H H15 0.0250 0.2131 -0.0818 0.059 Uiso calc R 1 . .
    C C16 0.2019(5) 0.19638(12) 0.0489(4) 0.0401(8) Uani d . 1 . .
    C C17 0.2115(6) 0.22905(12) 0.1378(5) 0.0513(11) Uani d . 1 . .
    H H17 0.1425 0.2495 0.1242 0.062 Uiso calc R 1 . .
    C C18 0.3176(6) 0.23065(12) 0.2398(6) 0.0529(11) Uani d . 1 . .
    H H18 0.3224 0.2524 0.2941 0.063 Uiso calc R 1 . .
    C C19 0.4237(5) 0.19925(11) 0.2661(4) 0.0385(8) Uani d . 1 . .
    C C20 0.5367(6) 0.19841(13) 0.3722(5) 0.0478(10) Uani d . 1 . .
    H H20 0.5482 0.2194 0.4295 0.057 Uiso calc R 1 . .
    C C21 0.6289(5) 0.16652(14) 0.3902(4) 0.0446(9) Uani d . 1 . .
    H H21 0.7046 0.1660 0.4591 0.053 Uiso calc R 1 . .
    C C22 0.6097(4) 0.13465(12) 0.3049(4) 0.0346(7) Uani d . 1 . .
    H H22 0.6723 0.1129 0.3195 0.042 Uiso calc R 1 . .
    C C23 0.4138(4) 0.16638(10) 0.1835(4) 0.0300(6) Uani d . 1 . .
    C C24 0.3028(4) 0.16508(10) 0.0740(3) 0.0303(6) Uani d . 1 . .
    C C25 0.5830(4) 0.02380(10) 0.2196(3) 0.0288(6) Uani d . 1 . .
    C C26 0.7229(4) -0.00119(11) 0.2433(3) 0.0307(7) Uani d . 1 . .
    C C27 0.2562(4) 0.02685(10) -0.0151(3) 0.0276(6) Uani d . 1 . .
    C C28 0.1862(4) 0.00277(12) -0.1284(4) 0.0319(7) Uani d . 1 . .
    H H13D 0.865(7) 0.0669(19) -0.191(7) 0.054(19) Uiso d . 1 . .
    H H13C 0.840(8) 0.042(2) -0.128(7) 0.07(2) Uiso d . 1 . .
    H H4 0.624(7) 0.132(2) -0.075(6) 0.055(18) Uiso d . 1 . .
    H H16 0.671(7) 0.0999(18) -0.081(6) 0.047(16) Uiso d . 1 . .
    H H24 0.101(10) -0.0089(12) 0.393(9) 0.11(3) Uiso d D 1 . .
    H H23 0.080(6) 0.0256(17) 0.422(5) 0.065(19) Uiso d D 1 . .
    H H28B 0.173(7) -0.0210(18) -0.092(6) 0.057(16) Uiso d . 1 . .
    H H26B 0.704(7) -0.0255(19) 0.270(6) 0.058(16) Uiso d . 1 . .
    H H26A 0.773(6) 0.0080(14) 0.316(5) 0.039(12) Uiso d . 1 . .
    H H28A 0.098(7) 0.0156(19) -0.140(6) 0.065(18) Uiso d . 1 . .
    H H14B 0.669(8) 0.200(2) -0.155(6) 0.10(3) Uiso d D 1 . .
    H H14C 0.679(10) 0.198(3) -0.044(8) 0.09(3) Uiso d . 1 . .
loop_
    _atom_site_aniso_label
    _atom_site_aniso_U_11
    _atom_site_aniso_U_22
    _atom_site_aniso_U_33
    _atom_site_aniso_U_12
    _atom_site_aniso_U_13
    _atom_site_aniso_U_23
    Cu1 0.0279(2) 0.0305(2) 0.0247(2) 0.00133(15) 0.00241(15) -0.00501(15)
    Cu2 0.0291(2) 0.0243(2) 0.0287(2) 0.00061(14) -0.00019(15) -0.00122(14)
    O1 0.0387(14) 0.0304(13) 0.0505(16) 0.0070(11) -0.0019(12) 0.0056(11)
    O2 0.0359(13) 0.0400(14) 0.0402(14) 0.0100(11) 0.0079(11) 0.0007(11)
    O3 0.0407(16) 0.0469(19) 0.0435(16) 0.0031(14) 0.0136(13) 0.0056(14)
    O4 0.072(2) 0.0434(18) 0.063(2) -0.0140(17) 0.0327(19) -0.0013(16)
    O5 0.0366(13) 0.0438(15) 0.0298(12) -0.0025(11) 0.0053(10) -0.0122(11)
    O6 0.0477(16) 0.0338(13) 0.0368(14) -0.0110(11) 0.0018(12) -0.0077(11)
    O7 0.146(4) 0.276(7) 0.139(4) 0.073(4) -0.043(3) -0.078(4)
    O8 0.146(4) 0.276(7) 0.139(4) 0.073(4) -0.043(3) -0.078(4)
    O9 0.146(4) 0.276(7) 0.139(4) 0.073(4) -0.043(3) -0.078(4)
    O10 0.0886(18) 0.0729(15) 0.0775(16) 0.0048(13) -0.0016(13) -0.0012(13)
    O11 0.0886(18) 0.0729(15) 0.0775(16) 0.0048(13) -0.0016(13) -0.0012(13)
    O12 0.0886(18) 0.0729(15) 0.0775(16) 0.0048(13) -0.0016(13) -0.0012(13)
    O13 0.062(2) 0.051(2) 0.048(2) 0.0071(17) 0.0155(17) -0.0016(16)
    O14 0.169(7) 0.059(3) 0.089(4) -0.035(4) 0.023(5) 0.007(3)
    N1 0.0273(13) 0.0322(14) 0.0246(12) -0.0023(10) 0.0023(10) -0.0017(10)
    N2 0.0325(14) 0.0333(14) 0.0235(12) -0.0018(11) 0.0004(11) -0.0009(11)
    N3 0.0293(14) 0.0331(14) 0.0307(14) 0.0010(11) -0.0004(11) 0.0028(11)
    N4 0.0275(13) 0.0258(13) 0.0316(14) 0.0000(10) 0.0008(11) -0.0001(10)
    N5 0.0886(18) 0.0729(15) 0.0775(16) 0.0048(13) -0.0016(13) -0.0012(13)
    N6 0.146(4) 0.276(7) 0.139(4) 0.073(4) -0.043(3) -0.078(4)
    C1 0.0276(16) 0.0421(19) 0.0333(17) -0.0040(14) -0.0037(13) -0.0033(14)
    C2 0.0297(18) 0.053(2) 0.048(2) 0.0044(16) -0.0056(16) 0.0041(19)
    C3 0.0336(18) 0.038(2) 0.060(3) 0.0081(15) 0.0050(17) 0.0029(18)
    C4 0.0380(18) 0.0296(16) 0.0399(19) 0.0033(14) 0.0060(15) -0.0033(14)
    C5 0.064(3) 0.0328(19) 0.055(3) 0.0055(19) 0.010(2) -0.0127(18)
    C6 0.076(3) 0.041(2) 0.040(2) 0.001(2) 0.004(2) -0.0183(18)
    C7 0.052(2) 0.0382(19) 0.0274(16) -0.0061(16) 0.0000(15) -0.0065(14)
    C8 0.067(3) 0.055(3) 0.0281(18) -0.009(2) -0.0080(18) -0.0079(17)
    C9 0.057(3) 0.060(3) 0.0311(19) -0.001(2) -0.0140(18) 0.0008(18)
    C10 0.044(2) 0.045(2) 0.0307(17) 0.0021(16) -0.0045(15) 0.0051(15)
    C11 0.0355(17) 0.0324(16) 0.0225(14) -0.0036(13) 0.0025(12) -0.0024(12)
    C12 0.0289(15) 0.0295(15) 0.0279(15) -0.0003(12) 0.0043(12) -0.0034(12)
    C13 0.0392(19) 0.051(2) 0.0314(17) 0.0005(17) -0.0034(15) 0.0014(16)
    C14 0.043(2) 0.065(3) 0.040(2) 0.004(2) -0.0099(17) 0.010(2)
    C15 0.044(2) 0.048(2) 0.054(3) 0.0117(19) -0.0056(19) 0.015(2)
    C16 0.0401(19) 0.0319(18) 0.048(2) 0.0054(15) 0.0032(16) 0.0113(16)
    C17 0.056(3) 0.0281(18) 0.068(3) 0.0121(17) 0.001(2) 0.0058(19)
    C18 0.062(3) 0.0242(17) 0.072(3) 0.0041(17) 0.004(2) -0.0074(19)
    C19 0.042(2) 0.0251(16) 0.048(2) -0.0041(14) 0.0037(16) -0.0028(15)
    C20 0.053(2) 0.040(2) 0.049(2) -0.0090(18) -0.0010(19) -0.0123(18)
    C21 0.041(2) 0.050(2) 0.040(2) -0.0082(17) -0.0066(16) -0.0077(17)
    C22 0.0298(16) 0.0386(18) 0.0343(17) -0.0006(13) -0.0018(13) 0.0008(14)
    C23 0.0308(16) 0.0243(14) 0.0346(16) -0.0019(12) 0.0018(13) 0.0015(12)
    C24 0.0302(15) 0.0274(15) 0.0335(16) 0.0011(12) 0.0044(13) 0.0052(12)
    C25 0.0325(16) 0.0280(15) 0.0248(14) 0.0066(12) -0.0026(12) -0.0060(11)
    C26 0.0326(16) 0.0332(17) 0.0250(15) 0.0076(13) -0.0036(12) -0.0022(13)
    C27 0.0254(14) 0.0275(15) 0.0287(15) 0.0053(11) -0.0021(11) -0.0070(12)
    C28 0.0272(15) 0.0353(17) 0.0320(16) 0.0006(13) -0.0024(12) -0.0101(14)
_geom_special_details
;
All e.s.d.'s (except the e.s.d. in the dihedral angle between two l.s. planes)
are estimated using the full covariance matrix. The cell e.s.d.'s are taken
into account individually in the estimation of e.s.d.'s in distances, angles
and torsion angles; correlations between e.s.d.'s in cell parameters are only
used when they are defined by crystal symmetry. An approximate (isotropic)
treatment of cell e.s.d.'s is used for estimating e.s.d.'s involving l.s.
planes.
;
loop_
    _geom_bond_atom_site_label_1
    _geom_bond_atom_site_label_2
    _geom_bond_site_symmetry_2
    _geom_bond_distance
    _geom_bond_publ_flag
    Cu1 O2 . 1.948(3) y
    Cu1 O5 . 1.966(3) y
    Cu1 N2 . 2.011(3) y
    Cu1 N1 . 2.015(3) y
    Cu1 O4 . 2.240(3) y
    Cu1 Cu2 . 3.0322(6) ?
    Cu2 O1 . 1.946(3) y
    Cu2 O6 . 1.952(3) y
    Cu2 N4 . 2.007(3) y
    Cu2 N3 . 2.025(3) y
    Cu2 O3 . 2.160(3) y
    O1 C25 . 1.258(5) ?
    O2 C25 . 1.264(5) ?
    O3 H4 . 0.73(7) ?
    O3 H16 . 0.70(6) ?
    O4 H24 . 0.82(5) ?
    O4 H23 . 0.82(6) ?
    O5 C27 . 1.259(4) ?
    O6 C27 . 1.260(5) ?
    O7 N6 . 1.114(14) ?
    O8 N6 . 1.099(14) ?
    O9 N6 . 1.199(14) ?
    O10 N5 . 1.216(8) ?
    O11 N5 . 1.231(8) ?
    O12 N5 . 1.224(8) ?
    O13 H13D . 0.70(7) ?
    O13 H13C . 0.75(8) ?
    O14 H14B . 0.83(7) ?
    O14 H14C . 0.82(8) ?
    N1 C1 . 1.331(4) ?
    N1 C12 . 1.362(4) ?
    N2 C10 . 1.326(5) ?
    N2 C11 . 1.360(5) ?
    N3 C13 . 1.327(5) ?
    N3 C24 . 1.358(5) ?
    N4 C22 . 1.334(5) ?
    N4 C23 . 1.359(4) ?
    C1 C2 . 1.399(6) ?
    C1 H1 . 0.9300 ?
    C2 C3 . 1.371(7) ?
    C2 H2 . 0.9300 ?
    C3 C4 . 1.406(6) ?
    C3 H3 . 0.9300 ?
    C4 C12 . 1.398(5) ?
    C4 C5 . 1.437(6) ?
    C5 C6 . 1.342(7) ?
    C5 H5 . 0.9300 ?
    C6 C7 . 1.441(6) ?
    C6 H6 . 0.9300 ?
    C7 C11 . 1.401(5) ?
    C7 C8 . 1.405(6) ?
    C8 C9 . 1.364(7) ?
    C8 H8 . 0.9300 ?
    C9 C10 . 1.396(6) ?
    C9 H9 . 0.9300 ?
    C10 H10 . 0.9300 ?
    C11 C12 . 1.432(5) ?
    C13 C14 . 1.405(6) ?
    C13 H13 . 0.9300 ?
    C14 C15 . 1.369(7) ?
    C14 H14 . 0.9300 ?
    C15 C16 . 1.415(6) ?
    C15 H15 . 0.9300 ?
    C16 C24 . 1.403(5) ?
    C16 C17 . 1.443(7) ?
    C17 C18 . 1.344(7) ?
    C17 H17 . 0.9300 ?
    C18 C19 . 1.436(6) ?
    C18 H18 . 0.9300 ?
    C19 C23 . 1.407(5) ?
    C19 C20 . 1.411(6) ?
    C20 C21 . 1.364(7) ?
    C20 H20 . 0.9300 ?
    C21 C22 . 1.400(6) ?
    C21 H21 . 0.9300 ?
    C22 H22 . 0.9300 ?
    C23 C24 . 1.426(5) ?
    C25 C26 . 1.510(5) ?
    C26 C28 3_655 1.510(5) ?
    C26 H26B . 0.90(6) ?
    C26 H26A . 0.89(5) ?
    C27 C28 . 1.513(4) ?
    C28 C26 3_655 1.510(5) ?
    C28 H28B . 0.91(6) ?
    C28 H28A . 0.90(7) ?
loop_
    _geom_angle_atom_site_label_1
    _geom_angle_atom_site_label_2
    _geom_angle_atom_site_label_3
    _geom_angle_site_symmetry_1
    _geom_angle_site_symmetry_3
    _geom_angle
    _geom_angle_publ_flag
    O2 Cu1 O5 . . 90.69(12) ?
    O2 Cu1 N2 . . 91.42(12) ?
    O5 Cu1 N2 . . 175.95(12) ?
    O2 Cu1 N1 . . 164.53(12) ?
    O5 Cu1 N1 . . 95.00(12) ?
    N2 Cu1 N1 . . 82.10(12) ?
    O2 Cu1 O4 . . 102.84(14) ?
    O5 Cu1 O4 . . 95.40(14) ?
    N2 Cu1 O4 . . 87.49(14) ?
    N1 Cu1 O4 . . 90.95(14) ?
    O2 Cu1 Cu2 . . 83.04(9) ?
    O5 Cu1 Cu2 . . 79.10(9) ?
    N2 Cu1 Cu2 . . 97.73(9) ?
    N1 Cu1 Cu2 . . 83.93(8) ?
    O4 Cu1 Cu2 . . 172.09(12) ?
    O1 Cu2 O6 . . 91.46(13) ?
    O1 Cu2 N4 . . 93.81(12) ?
    O6 Cu2 N4 . . 164.98(13) ?
    O1 Cu2 N3 . . 173.84(13) ?
    O6 Cu2 N3 . . 91.23(13) ?
    N4 Cu2 N3 . . 82.25(12) ?
    O1 Cu2 O3 . . 93.07(14) ?
    O6 Cu2 O3 . . 97.50(14) ?
    N4 Cu2 O3 . . 96.25(14) ?
    N3 Cu2 O3 . . 92.07(14) ?
    O1 Cu2 Cu1 . . 72.40(9) ?
    O6 Cu2 Cu1 . . 77.09(9) ?
    N4 Cu2 Cu1 . . 91.12(9) ?
    N3 Cu2 Cu1 . . 102.83(9) ?
    O3 Cu2 Cu1 . . 164.16(11) ?
    C25 O1 Cu2 . . 134.9(3) ?
    C25 O2 Cu1 . . 121.1(2) ?
    Cu2 O3 H4 . . 122(5) ?
    Cu2 O3 H16 . . 125(5) ?
    H4 O3 H16 . . 110(7) ?
    Cu1 O4 H24 . . 144(7) ?
    Cu1 O4 H23 . . 118(5) ?
    H24 O4 H23 . . 98(7) ?
    C27 O5 Cu1 . . 126.8(2) ?
    C27 O6 Cu2 . . 130.2(2) ?
    H13D O13 H13C . . 97(7) ?
    H14B O14 H14C . . 88(8) ?
    C1 N1 C12 . . 117.8(3) ?
    C1 N1 Cu1 . . 129.7(3) ?
    C12 N1 Cu1 . . 112.5(2) ?
    C10 N2 C11 . . 118.2(3) ?
    C10 N2 Cu1 . . 129.3(3) ?
    C11 N2 Cu1 . . 112.4(2) ?
    C13 N3 C24 . . 119.2(3) ?
    C13 N3 Cu2 . . 129.1(3) ?
    C24 N3 Cu2 . . 111.7(2) ?
    C22 N4 C23 . . 118.2(3) ?
    C22 N4 Cu2 . . 129.3(3) ?
    C23 N4 Cu2 . . 112.4(2) ?
    O10 N5 O12 . . 122.5(7) ?
    O10 N5 O11 . . 117.0(6) ?
    O12 N5 O11 . . 120.4(6) ?
    O8 N6 O7 . . 119.1(16) ?
    O8 N6 O9 . . 112.7(14) ?
    O7 N6 O9 . . 127.8(14) ?
    N1 C1 C2 . . 122.4(4) ?
    N1 C1 H1 . . 118.8 ?
    C2 C1 H1 . . 118.8 ?
    C3 C2 C1 . . 119.9(4) ?
    C3 C2 H2 . . 120.1 ?
    C1 C2 H2 . . 120.1 ?
    C2 C3 C4 . . 119.2(4) ?
    C2 C3 H3 . . 120.4 ?
    C4 C3 H3 . . 120.4 ?
    C12 C4 C3 . . 117.2(4) ?
    C12 C4 C5 . . 118.5(4) ?
    C3 C4 C5 . . 124.3(4) ?
    C6 C5 C4 . . 121.3(4) ?
    C6 C5 H5 . . 119.4 ?
    C4 C5 H5 . . 119.4 ?
    C5 C6 C7 . . 121.6(4) ?
    C5 C6 H6 . . 119.2 ?
    C7 C6 H6 . . 119.2 ?
    C11 C7 C8 . . 117.1(4) ?
    C11 C7 C6 . . 118.1(4) ?
    C8 C7 C6 . . 124.8(4) ?
    C9 C8 C7 . . 119.4(4) ?
    C9 C8 H8 . . 120.3 ?
    C7 C8 H8 . . 120.3 ?
    C8 C9 C10 . . 120.0(4) ?
    C8 C9 H9 . . 120.0 ?
    C10 C9 H9 . . 120.0 ?
    N2 C10 C9 . . 122.3(4) ?
    N2 C10 H10 . . 118.9 ?
    C9 C10 H10 . . 118.9 ?
    N2 C11 C7 . . 123.0(3) ?
    N2 C11 C12 . . 116.7(3) ?
    C7 C11 C12 . . 120.2(3) ?
    N1 C12 C4 . . 123.5(3) ?
    N1 C12 C11 . . 116.2(3) ?
    C4 C12 C11 . . 120.3(3) ?
    N3 C13 C14 . . 121.4(4) ?
    N3 C13 H13 . . 119.3 ?
    C14 C13 H13 . . 119.3 ?
    C15 C14 C13 . . 120.3(4) ?
    C15 C14 H14 . . 119.9 ?
    C13 C14 H14 . . 119.9 ?
    C14 C15 C16 . . 119.1(4) ?
    C14 C15 H15 . . 120.5 ?
    C16 C15 H15 . . 120.5 ?
    C24 C16 C15 . . 117.2(4) ?
    C24 C16 C17 . . 118.4(4) ?
    C15 C16 C17 . . 124.4(4) ?
    C18 C17 C16 . . 121.5(4) ?
    C18 C17 H17 . . 119.2 ?
    C16 C17 H17 . . 119.2 ?
    C17 C18 C19 . . 121.0(4) ?
    C17 C18 H18 . . 119.5 ?
    C19 C18 H18 . . 119.5 ?
    C23 C19 C20 . . 116.8(4) ?
    C23 C19 C18 . . 118.7(4) ?
    C20 C19 C18 . . 124.4(4) ?
    C21 C20 C19 . . 119.6(4) ?
    C21 C20 H20 . . 120.2 ?
    C19 C20 H20 . . 120.2 ?
    C20 C21 C22 . . 120.0(4) ?
    C20 C21 H21 . . 120.0 ?
    C22 C21 H21 . . 120.0 ?
    N4 C22 C21 . . 122.1(4) ?
    N4 C22 H22 . . 119.0 ?
    C21 C22 H22 . . 119.0 ?
    N4 C23 C19 . . 123.3(3) ?
    N4 C23 C24 . . 116.6(3) ?
    C19 C23 C24 . . 120.1(3) ?
    N3 C24 C16 . . 122.8(3) ?
    N3 C24 C23 . . 117.0(3) ?
    C16 C24 C23 . . 120.1(3) ?
    O1 C25 O2 . . 125.4(3) ?
    O1 C25 C26 . . 116.4(3) ?
    O2 C25 C26 . . 118.1(3) ?
    C25 C26 C28 . 3_655 113.2(3) ?
    C25 C26 H26B . . 113(4) ?
    C28 C26 H26B 3_655 . 110(4) ?
    C25 C26 H26A . . 106(3) ?
    C28 C26 H26A 3_655 . 114(3) ?
    H26B C26 H26A . . 99(5) ?
    O5 C27 O6 . . 125.5(3) ?
    O5 C27 C28 . . 117.9(3) ?
    O6 C27 C28 . . 116.6(3) ?
    C26 C28 C27 3_655 . 114.8(3) ?
    C26 C28 H28B 3_655 . 114(4) ?
    C27 C28 H28B . . 103(4) ?
    C26 C28 H28A 3_655 . 116(4) ?
    C27 C28 H28A . . 97(4) ?
    H28B C28 H28A . . 110(5) ?
loop_
    _geom_hbond_atom_site_label_D
    _geom_hbond_atom_site_label_H
    _geom_hbond_atom_site_label_A
    _geom_hbond_site_symmetry_A
    _geom_hbond_distance_DH
    _geom_hbond_distance_HA
    _geom_hbond_distance_DA
    _geom_hbond_angle_DHA
    _geom_hbond_publ_flag
    O3 H4 O14 1_555 0.73(7) 1.99(7) 2.707(7) 169(7) y
    O3 H16 O13 1_555 0.70(6) 2.07(6) 2.772(6) 177(9) y
    O4 H23 O12 . 0.82(6) 2.27(6) 3.015(7) 153(5) y
    O4 H24 O10 3_556 0.82(5) 2.03(6) 2.816(6) 161(8) y
    O13 H13C O5 3_655 0.77(7) 2.24(7) 3.000(5) 167(7) y
    O13 H13D O10 1_654 0.71(7) 2.23(7) 2.899(7) 159(8) y
    O14 H14B O9 4_665 0.83(7) 2.15(6) 2.846(13) 142(6) y
    O14 H14C O7 1_655 0.82(9) 2.10(9) 2.874(14) 158(10) y
data_global
_journal_date_recd_electronic     2009-09-21
_journal_date_accepted     2009-09-29
_journal_name_full     'Acta Crystallographica, Section E'
_journal_year     2009
_journal_volume     65
_journal_issue     11
_journal_page_first     m1284
_journal_page_last     m1284
_journal_paper_category     QM
_journal_coeditor_code     HB5112
_publ_contact_author_name     'Dr. Sutatip Siripaisarnpipat'
_publ_contact_author_address
;     Department of Chemistry
      Kasetsart University
      Bangkok 10903
      Thailand
;
_publ_contact_author_email     'fscists@ku.ac.th'
_publ_contact_author_fax     '66(2)5625555x2207'
_publ_contact_author_phone     '66(2)5625555x2188'
_publ_section_title
;
Di-\m~4~-succinato-tetrakis[aquaphenanthrolinecopper(II)] tetranitrate
tetrahydrate
;
loop_
    _publ_author_name
    _publ_author_address
    'Kitiphaisalnont, Panana'
;
Department of Chemistry
Kasetsart University
Bangkok 10903
Thailand
;
    'Siripaisarnpipat, Sutatip'
;
Department of Chemistry
Kasetsart University
Bangkok 10903
Thailand
;
    'Chaichit, Narongsak'
;
Department of Physics
Thammasat University
Rangsit
Pathumthani 12121
Thailand
;
_publ_section_synopsis     .
