# Supplementary material for: Di-μ4-succinato-tetra­kis[aqua­phenanthrolinecopper(II)] tetra­nitrate tetra­hydrate
Source: Acta Crystallogr Sect E Struct Rep Online. 2009 Oct 3;65(Pt 11):m1284. doi: 10.1107/S1600536809039580 (PMC2971199; doi:10.1107/S1600536809039580)
Supplement: Supplementary file 2 [file e-65-m1284-Isup2.hkl]

# 
# h,k,l, Fc-squared, Fo-squared, sigma(Fo-squared) and status flag 
# 
data_I
_shelx_title ' CUPSBM in P2(1)/c' 
_shelx_refln_list_code          4 
_shelx_F_calc_maximum      384.85 
_exptl_crystal_F_000      1632.00 
_reflns_d_resolution_high  0.7004 
 
loop_ 
 _symmetry_equiv_pos_as_xyz 
 'x, y, z' 
 '-x, y+1/2, -z+1/2' 
 '-x, -y, -z' 
 'x, -y-1/2, z-1/2' 
 
_cell_length_a     8.9180 
_cell_length_b    34.1090 
_cell_length_c    10.3620 
_cell_angle_alpha  90.000 
_cell_angle_beta   96.031 
_cell_angle_gamma  90.000 
 
_shelx_F_squared_multiplier     1.000 
 
loop_ 
 _refln_index_h 
 _refln_index_k 
 _refln_index_l 
 _refln_F_squared_calc 
 _refln_F_squared_meas 
 _refln_F_squared_sigma 
 _refln_observed_status 
   1   0   0    23063.52    21836.02    555.55 o 
   2   0   0      547.74      990.94     32.32 o 
   3   0   0     4049.90     4297.45    115.69 o 
   4   0   0       34.35       27.39      9.59 o 
   5   0   0     4291.63     4287.27    116.19 o 
   6   0   0      163.68      221.90     15.38 o 
   7   0   0     4268.26     3578.00     99.26 o 
   8   0   0     1375.42     1515.84     48.15 o 
   9   0   0      266.62      292.01     19.53 o 
  10   0   0      191.62      162.70     17.41 o 
  11   0   0      827.89      861.00     34.11 o 
  12   0   0     1083.17     1083.65     40.98 o 
   1   1   0    12539.91    11618.52    172.24 o 
   2   1   0      227.83      292.86     10.51 o 
   3   1   0     2916.87     2535.00     50.52 o 
   4   1   0        4.61       12.63      9.83 o 
   5   1   0     4091.40     3967.70     76.51 o 
   6   1   0     5680.74     6268.44    150.32 o 
   7   1   0     1457.08     1585.97     35.02 o 
   8   1   0      146.07      120.78     10.35 o 
   9   1   0      384.46      373.91     15.02 o 
  10   1   0        3.32       -9.98     12.34 o 
  11   1   0       33.41       48.27     11.88 o 
  12   1   0       89.51      143.91     14.17 o 
   0   2   0    31631.08       -0.33      6.93 o 
   1   2   0     4020.50     4281.95     66.06 o 
   2   2   0      233.32      419.42     17.97 o 
   3   2   0      101.71      174.97      8.84 o 
   4   2   0     3861.25     3977.61     79.71 o 
   5   2   0     2508.75     2504.64     50.53 o 
   6   2   0        7.09       38.67      8.67 o 
   7   2   0     3838.06     3786.63     73.94 o 
   8   2   0       13.06       55.21      9.53 o 
   9   2   0      598.79      716.37     20.60 o 
  10   2   0        8.25       -4.42     11.83 o 
  11   2   0      501.27      529.31     19.12 o 
  12   2   0      319.37      302.25     16.55 o 
   1   3   0    38280.06    35654.72    520.23 o 
   2   3   0    18615.36    18016.31    414.71 o 
   3   3   0     5682.68     5783.10    108.19 o 
   4   3   0      879.84      671.15     33.87 o 
   5   3   0     5345.74     5266.26     99.55 o 
   6   3   0    11560.19    12020.00    219.81 o 
   7   3   0     6089.40     5714.93    108.17 o 
   8   3   0       19.20       47.96      9.55 o 
   9   3   0      540.41      627.11     19.13 o 
  10   3   0      614.67      494.63     29.75 o 
  11   3   0      160.76      189.01     16.82 o 
  12   3   0      237.97      257.87     18.16 o 
   0   4   0    13580.21    12260.45    222.15 o 
   1   4   0     2294.60     2511.38     35.02 o 
   2   4   0    47812.53    46029.74    670.63 o 
   3   4   0      177.91      275.23      8.61 o 
   4   4   0     1313.45     1410.90     30.87 o 
   5   4   0      387.48      434.16     19.04 o 
   6   4   0        5.30       39.52     11.71 o 
   7   4   0       41.76       57.27     13.64 o 
   8   4   0       97.24      152.21     11.08 o 
   9   4   0       56.30       41.80     10.11 o 
  10   4   0      175.78      204.37     13.65 o 
  11   4   0        0.95       -4.08      9.76 o 
  12   4   0       24.21       26.02     11.76 o 
   1   5   0       91.73       66.46      4.56 o 
   2   5   0    23002.96    23426.70    343.46 o 
   3   5   0     4444.08     3981.60     67.63 o 
   4   5   0     4779.29     4909.54     92.95 o 
   5   5   0     1211.21     1345.02     30.04 o 
   6   5   0      889.88      829.22     21.25 o 
   7   5   0      331.55      379.27     14.23 o 
   8   5   0      250.34      353.36     14.04 o 
   9   5   0      708.47      717.55     22.69 o 
  10   5   0      789.79      821.06     23.00 o 
  11   5   0      367.14      419.37     17.14 o 
  12   5   0       39.44       55.69     12.16 o 
   0   6   0     9366.25    10136.17    240.42 o 
   1   6   0     3895.31     3666.91     49.54 o 
   2   6   0     7177.33     6804.20     93.39 o 
   3   6   0     1507.62     1405.59     37.24 o 
   4   6   0       23.24       22.39      7.08 o 
   5   6   0       25.24       71.31      8.33 o 
   6   6   0     1075.62     1147.34     26.85 o 
   7   6   0      779.44      539.27     16.71 o 
   8   6   0       53.83       86.89     10.26 o 
   9   6   0      299.18      301.36     14.16 o 
  10   6   0      924.97      992.46     26.03 o 
  11   6   0      218.50      227.70     14.29 o 
  12   6   0      257.91      269.60     15.55 o 
   1   7   0    26248.91    26231.23    332.25 o 
   2   7   0     6423.79     6719.50     87.92 o 
   3   7   0     8797.01     8420.68    126.39 o 
   4   7   0    11823.97    12963.12    192.36 o 
   5   7   0      359.67      337.52     12.32 o 
   6   7   0        8.89        0.14      7.12 o 
   7   7   0     3908.53     3940.85     76.74 o 
   8   7   0      601.71      513.26     16.95 o 
   9   7   0      891.54      826.62     31.83 o 
  10   7   0      300.53      334.98     27.97 o 
  11   7   0      248.18      243.87     14.43 o 
  12   7   0        0.76       -7.62     15.47 o 
   0   8   0      306.80      338.64     11.35 o 
   1   8   0      267.82      353.59      8.15 o 
   2   8   0     4584.96     4526.21     63.44 o 
   3   8   0     7686.19     6889.07     90.21 o 
   4   8   0      162.43      257.56      8.80 o 
   5   8   0      764.31      625.72     14.18 o 
   6   8   0      558.01      718.17     19.37 o 
   7   8   0      775.43      865.12     22.34 o 
   8   8   0      105.57       82.88      9.98 o 
   9   8   0        3.23       14.64      9.70 o 
  10   8   0       12.52        4.72      9.43 o 
  11   8   0       78.25       95.13     12.35 o 
  12   8   0       62.38       44.66     18.37 o 
   1   9   0     6505.98     6522.15     85.39 o 
   2   9   0      501.49      423.68      9.19 o 
   3   9   0    14881.64    16222.95    207.18 o 
   4   9   0    12589.28    12004.93    178.51 o 
   5   9   0      944.81      934.56     18.61 o 
   6   9   0      169.79      180.99     13.38 o 
   7   9   0      354.58      380.36     14.13 o 
   8   9   0      426.99      512.71     16.79 o 
   9   9   0      700.54      775.02     21.82 o 
  10   9   0      101.87      147.95     12.54 o 
  11   9   0       92.64       82.06     31.44 o 
  12   9   0        0.27        7.02     15.83 o 
   0  10   0       10.17       11.31      5.87 o 
   1  10   0     3734.10     3954.53     53.28 o 
   2  10   0    21243.92    19686.76    250.46 o 
   3  10   0    28101.41    30225.87    382.65 o 
   4  10   0       75.54       32.45      4.65 o 
   5  10   0     1812.03     2150.17     36.14 o 
   6  10   0        0.54        0.55      7.40 o 
   7  10   0       24.23       12.60      8.20 o 
   8  10   0      222.02      244.15     22.54 o 
   9  10   0     2320.64     2209.37     77.84 o 
  10  10   0     1493.98     1464.01     34.19 o 
  11  10   0      175.38      198.88     14.33 o 
  12  10   0       24.09       23.60     16.25 o 
   1  11   0     5437.61     6087.32     80.01 o 
   2  11   0    10024.87    10008.04    129.21 o 
   3  11   0      979.89     1262.54     19.85 o 
   4  11   0     2019.61     2099.54     30.47 o 
   5  11   0      386.06      357.94      9.09 o 
   6  11   0        0.08        2.72      7.38 o 
   7  11   0      598.15      607.13     17.86 o 
   8  11   0       75.13       39.21      9.35 o 
   9  11   0       44.59       81.11     11.55 o 
  10  11   0        1.02       58.59     11.12 o 
  11  11   0        3.81        4.19     10.20 o 
  12  11   0       46.01       26.17     23.97 o 
   0  12   0      629.29     1013.49     23.34 o 
   1  12   0     1866.42     2404.01     33.92 o 
   2  12   0    14813.73    14028.69    179.62 o 
   3  12   0    10009.99    10470.48    135.17 o 
   4  12   0      360.14      567.24     11.44 o 
   5  12   0      795.98      543.38     11.35 o 
   6  12   0        7.02        1.30      5.20 o 
   7  12   0      492.99      634.84     18.64 o 
   8  12   0        5.33       -3.61     12.22 o 
   9  12   0     1991.83     1993.33     43.03 o 
  10  12   0     1319.75     1358.34     32.29 o 
  11  12   0       52.99       56.09      9.72 o 
  12  12   0        5.10        2.91     12.40 o 
   1  13   0      699.26      519.45     10.41 o 
   2  13   0     3836.01     3374.94     45.21 o 
   3  13   0    13202.08    12776.60    164.06 o 
   4  13   0    11468.91    11789.01    151.84 o 
   5  13   0     3370.85     3690.86     65.50 o 
   6  13   0     1357.14     1288.28     20.78 o 
   7  13   0      411.60      405.98     11.90 o 
   8  13   0      892.85      783.18     17.46 o 
   9  13   0      887.86      890.18     19.43 o 
  10  13   0       27.69       36.58      8.79 o 
  11  13   0       35.52       29.02     11.29 o 
  12  13   0       35.93       24.25     18.79 o 
   0  14   0     1122.27     1359.15     29.56 o 
   1  14   0     2237.62     1863.35     27.22 o 
   2  14   0     5531.63     5890.31     77.73 o 
   3  14   0      947.88      920.90     15.69 o 
   4  14   0      272.31      244.03      7.69 o 
   5  14   0       77.54       84.61      6.17 o 
   6  14   0      673.55      599.18     12.35 o 
   7  14   0     2043.79     2255.25     38.23 o 
   8  14   0       16.20       37.35     15.37 o 
   9  14   0       13.27       17.43     11.49 o 
  10  14   0        0.45       -4.11      7.41 o 
  11  14   0       49.38       34.96      9.21 o 
   1  15   0      159.15      139.27      5.92 o 
   2  15   0       61.46      120.33      5.87 o 
   3  15   0    10230.40     9949.03    128.71 o 
   4  15   0    11953.69    11503.36    148.34 o 
   5  15   0       85.22      102.63      6.41 o 
   6  15   0      257.96      259.85      8.36 o 
   7  15   0       42.25       73.53      6.98 o 
   8  15   0     2072.40     2042.68     35.47 o 
   9  15   0      572.54      604.62     15.53 o 
  10  15   0       83.25       95.84      9.59 o 
  11  15   0       87.92       81.32     11.01 o 
   0  16   0      241.65      437.37     13.44 o 
   1  16   0     1609.95     1576.15     23.73 o 
   2  16   0     3264.35     3528.00     48.22 o 
   3  16   0      268.43      219.91      8.29 o 
   4  16   0     2929.79     2780.70     46.32 o 
   5  16   0      394.71      429.11     10.13 o 
   6  16   0      681.05      694.31     13.59 o 
   7  16   0      352.02      378.96     10.09 o 
   8  16   0      234.70      234.42     16.46 o 
   9  16   0      695.43      703.82     17.01 o 
  10  16   0      566.93      545.62     15.36 o 
  11  16   0       71.68       96.12     10.75 o 
   1  17   0     4961.53     5144.78     68.44 o 
   2  17   0     1337.39     1028.17     16.99 o 
   3  17   0       98.04       97.21      5.94 o 
   4  17   0     2255.40     2396.85     34.34 o 
   5  17   0     2631.18     2774.91     39.24 o 
   6  17   0     3871.40     3693.96     50.92 o 
   7  17   0       31.36       53.41      6.62 o 
   8  17   0      791.67      770.75     21.39 o 
   9  17   0      111.18      148.77      9.84 o 
  10  17   0      252.51      260.09     11.67 o 
  11  17   0       50.87       41.27      9.80 o 
   0  18   0      350.08      171.18     12.93 o 
   1  18   0     1655.11     1291.28     30.59 o 
   2  18   0     7164.66     6906.35     90.60 o 
   3  18   0     5224.76     6211.45     81.98 o 
   4  18   0      375.41      298.41     12.24 o 
   5  18   0        1.80       18.53      5.62 o 
   6  18   0      112.44      142.57      7.24 o 
   7  18   0      822.36      777.40     14.93 o 
   8  18   0       51.87       74.69      9.63 o 
   9  18   0      551.15      555.20     15.04 o 
  10  18   0      309.77      296.90     12.16 o 
  11  18   0        2.43       10.04      8.89 o 
   1  19   0     2730.48     1893.03     27.80 o 
   2  19   0      733.35     1155.18     18.65 o 
   3  19   0     1370.59     1359.83     21.33 o 
   4  19   0       34.78       82.09     10.03 o 
   5  19   0     1652.36     1705.93     30.55 o 
   6  19   0     3044.19     2939.46     41.52 o 
   7  19   0      140.49      219.62     10.99 o 
   8  19   0      103.80      100.93      8.78 o 
   9  19   0       15.60       25.02      8.56 o 
  10  19   0       76.66       74.63     10.02 o 
  11  19   0       16.18       29.94     17.40 o 
   0  20   0     3962.37     4590.75     87.11 o 
   1  20   0     2599.34     1903.64     27.99 o 
   2  20   0      116.32      105.36      5.95 o 
   3  20   0      461.29      262.91      7.85 o 
   4  20   0     1698.65     1613.53     24.65 o 
   5  20   0     1109.55     1090.74     19.57 o 
   6  20   0       79.87       50.00      8.17 o 
   7  20   0     2099.03     2250.63     33.18 o 
   8  20   0      465.28      429.38     12.94 o 
   9  20   0       57.24       55.91      8.66 o 
  10  20   0        1.53       -1.95      7.86 o 
  11  20   0      421.37      414.90     14.79 o 
   1  21   0     1123.04     1417.01     49.16 o 
   2  21   0     1254.47     1132.18     18.45 o 
   3  21   0      317.67      406.30      9.64 o 
   4  21   0      176.59      276.23      8.40 o 
   5  21   0        2.81       16.66      5.72 o 
   6  21   0      289.14      258.82      8.70 o 
   7  21   0       64.06       98.83      8.28 o 
   8  21   0      128.98      167.82      8.59 o 
   9  21   0       19.57       28.61      8.50 o 
  10  21   0       23.47       24.40      8.64 o 
  11  21   0        2.36       32.40     13.14 o 
   0  22   0     8227.66     7948.37    146.71 o 
   1  22   0     7704.82     7344.20    101.74 o 
   2  22   0      379.23      281.36      8.08 o 
   3  22   0      108.68      144.10      6.71 o 
   4  22   0     3120.30     2833.21     39.96 o 
   5  22   0     3570.24     3756.63     51.69 o 
   6  22   0       94.52       56.10      6.45 o 
   7  22   0     1265.33     1229.25     20.57 o 
   8  22   0      704.59      648.92     13.77 o 
   9  22   0       40.14       35.85      8.96 o 
  10  22   0        7.84        4.36      8.61 o 
  11  22   0      288.13      312.02     25.78 o 
   1  23   0     1478.42     1637.42     49.74 o 
   2  23   0       12.82       60.08      8.38 o 
   3  23   0      432.84      355.83      9.16 o 
   4  23   0        3.59       16.45      8.96 o 
   5  23   0      794.20      872.19     15.81 o 
   6  23   0     1916.94     1937.97     29.15 o 
   7  23   0     1424.69     1405.67     22.78 o 
   8  23   0      251.79      232.86      9.15 o 
   9  23   0      241.29      238.93     11.16 o 
  10  23   0       13.45       12.85      8.72 o 
  11  23   0      106.94       58.49     20.58 o 
   0  24   0     1423.70     1782.72     37.68 o 
   1  24   0      990.98      806.23     21.69 o 
   2  24   0     1034.28      997.59     16.94 o 
   3  24   0      531.51      424.27      9.98 o 
   4  24   0      561.92      463.75     10.73 o 
   5  24   0     1190.08     1328.88     24.88 o 
   6  24   0       32.77       91.19      9.82 o 
   7  24   0      783.11      734.59     14.68 o 
   8  24   0      172.99      153.66      8.66 o 
   9  24   0      315.69      282.00     11.90 o 
  10  24   0       24.15       31.28     11.17 o 
   1  25   0     6309.09     5498.66     73.18 o 
   2  25   0     1853.21     2414.07     34.65 o 
   3  25   0      556.29      470.79     11.72 o 
   4  25   0      455.53      429.43     10.31 o 
   5  25   0      633.60      718.35     14.05 o 
   6  25   0     5173.42     4623.52     56.19 o 
   7  25   0     1010.46     1005.87     19.76 o 
   8  25   0       87.32       92.95      8.12 o 
   9  25   0       13.43       30.36     10.15 o 
  10  25   0        3.84       -3.72     10.22 o 
   0  26   0     1495.42     1745.20     37.15 o 
   1  26   0     3065.33     2881.20     41.41 o 
   2  26   0     3732.33     3580.30     49.29 o 
   3  26   0     1234.90     1451.86     22.74 o 
   4  26   0      286.75      216.17      7.98 o 
   5  26   0       69.24       50.77      7.90 o 
   6  26   0       52.83       90.52     18.63 o 
   7  26   0       37.62       79.26      7.46 o 
   8  26   0        3.29        6.42      6.71 o 
   9  26   0      304.63      371.60     16.02 o 
  10  26   0      139.69      155.02     14.51 o 
   1  27   0     4655.42     4478.05     60.51 o 
   2  27   0      191.62      222.63     28.92 o 
   3  27   0      166.18      227.30     10.61 o 
   4  27   0       76.10       63.87      6.48 o 
   5  27   0        8.50        2.20      5.64 o 
   6  27   0      799.31      855.64     16.04 o 
   7  27   0        0.63        8.88      6.28 o 
   8  27   0      295.37      358.23     12.67 o 
   9  27   0      394.88      347.21     26.15 o 
  10  27   0      191.32      180.61     14.38 o 
   0  28   0    11812.68    11702.72    213.57 o 
   1  28   0     3388.31     3328.61     46.17 o 
   2  28   0     1154.21     1257.21     20.34 o 
   3  28   0      701.18      651.98     13.00 o 
   4  28   0      278.52      244.30      8.38 o 
   5  28   0        5.65        6.05      6.01 o 
   6  28   0       39.68       49.61      9.21 o 
   7  28   0      127.21      105.32     12.43 o 
   8  28   0      622.96      614.18     15.90 o 
   9  28   0      427.09      445.70     17.22 o 
  10  28   0       66.93       68.47     12.28 o 
   1  29   0        5.83       33.63      8.19 o 
   2  29   0        7.87       23.69      7.16 o 
   3  29   0      927.20     1033.68     17.71 o 
   4  29   0     2243.75     2024.88     30.18 o 
   5  29   0      636.78      605.85     14.91 o 
   6  29   0       23.69       26.16      8.08 o 
   7  29   0      322.44      340.82     11.88 o 
   8  29   0     1140.10     1098.60     29.23 o 
   9  29   0       33.30       45.87      9.65 o 
  10  29   0      304.31      321.88     24.40 o 
   0  30   0      389.96      359.09     13.39 o 
   1  30   0      118.35      173.28      7.49 o 
   2  30   0      230.30      192.09      7.68 o 
   3  30   0       97.38      141.36     15.86 o 
   4  30   0      113.50      152.09     15.45 o 
   5  30   0      295.89      366.77     11.97 o 
   6  30   0       39.42       47.77      8.42 o 
   7  30   0       82.09       89.51      8.75 o 
   8  30   0        4.89       54.84      9.56 o 
   9  30   0       52.38       75.92     10.20 o 
   1  31   0      566.46      585.08     12.26 o 
   2  31   0      365.67      310.67     12.91 o 
   3  31   0     1212.26     1131.33     22.13 o 
   4  31   0     1054.38     1108.96     21.99 o 
   5  31   0      142.68      157.87      9.48 o 
   6  31   0       37.49       16.41      8.00 o 
   7  31   0      109.73      138.98      9.61 o 
   8  31   0      715.39      689.00     27.28 o 
   9  31   0      388.01      415.30     14.49 o 
   0  32   0       50.87       58.63      8.82 o 
   1  32   0        7.62       26.82      7.51 o 
   2  32   0     3845.91     3894.72     61.81 o 
   3  32   0     2008.47     1980.27     34.34 o 
   4  32   0       24.24       23.76      7.37 o 
   5  32   0      357.55      311.42     11.48 o 
   6  32   0        9.49        9.04      7.94 o 
   7  32   0       26.49        9.11      7.46 o 
   8  32   0      113.28      126.63     15.56 o 
   9  32   0      387.95      404.96     17.29 o 
   1  33   0        3.85        2.67      8.04 o 
   2  33   0      131.00      214.77     27.06 o 
   3  33   0      488.07      618.52     20.40 o 
   4  33   0      259.38      267.09     10.78 o 
   5  33   0      135.91      147.00      9.43 o 
   6  33   0      133.89      114.13      9.68 o 
   7  33   0       45.71       50.82      8.40 o 
   8  33   0        3.04        9.57      8.60 o 
   9  33   0       13.54       26.48     14.25 o 
   0  34   0      487.19      356.35     20.34 o 
   1  34   0       34.22       17.84      9.01 o 
   2  34   0     1087.15     1085.40     21.57 o 
   3  34   0     1809.30     1909.16     33.47 o 
   4  34   0       51.33       67.74      8.38 o 
   5  34   0      559.73      591.51     15.47 o 
   6  34   0        5.78       12.57     12.95 o 
   7  34   0        5.43       13.98      8.17 o 
   8  34   0        1.37        9.37      8.72 o 
   9  34   0      259.70      298.19     21.15 o 
   1  35   0      222.50      231.79     12.37 o 
   2  35   0       25.89       43.68     21.25 o 
   3  35   0     3740.48     3829.57     75.01 o 
   4  35   0     2358.47     2230.07     62.99 o 
   5  35   0      506.19      521.56     14.66 o 
   6  35   0      100.09      109.06      9.65 o 
   7  35   0      222.40      232.42     12.45 o 
   8  35   0      232.24      242.83     12.26 o 
   0  36   0        8.45        0.57     11.71 o 
   1  36   0       42.69       34.18      9.64 o 
   2  36   0      142.27       99.40     10.52 o 
   3  36   0       62.28       98.12     16.25 o 
   4  36   0      144.40      221.72     21.33 o 
   5  36   0      536.34      481.57     17.44 o 
   6  36   0       31.38       29.87      9.03 o 
   7  36   0       68.76       88.86     12.66 o 
   8  36   0       22.87       33.28     18.31 o 
   1  37   0      347.37      340.69     14.38 o 
   2  37   0      130.04      137.47     22.96 o 
   3  37   0      680.49      637.28     19.56 o 
   4  37   0     1353.84     1410.80     32.99 o 
   5  37   0      110.71      116.61     12.86 o 
   6  37   0        0.55       -9.00      9.35 o 
   7  37   0      106.15      117.30     12.86 o 
   0  38   0      494.40      451.60     22.64 o 
   1  38   0      446.98      526.04     17.68 o 
   2  38   0     1017.46      973.20     35.53 o 
   3  38   0     1979.21     1828.08     40.02 o 
   4  38   0       35.72       51.09     11.14 o 
   5  38   0        0.69       19.05     10.64 o 
   6  38   0        1.92        2.22     10.78 o 
   7  38   0      174.59      178.68     14.79 o 
   1  39   0     1059.50     1127.12     28.00 o 
   2  39   0      206.44      215.52     17.37 o 
   3  39   0      173.70      209.69     26.18 o 
   4  39   0       61.36       55.90     11.03 o 
   5  39   0      379.69      381.00     24.76 o 
   6  39   0       86.73       90.54     13.33 o 
   0  40   0       26.78       27.63     14.67 o 
   1  40   0       55.80       80.24     11.66 o 
   2  40   0      547.30      498.21     17.44 o 
   3  40   0      187.20      200.30     13.50 o 
   4  40   0        3.75       13.80     10.56 o 
   5  40   0        9.78       23.97     17.35 o 
   6  40   0      109.58      134.19     13.75 o 
   1  41   0      152.83      180.97     12.98 o 
   2  41   0      260.30      264.66     23.21 o 
   3  41   0       74.02       93.45     12.27 o 
   4  41   0      187.80      153.38     12.86 o 
   5  41   0      637.59      580.30     19.72 o 
   6  41   0      738.08      701.88     31.24 o 
   0  42   0     1059.54     1006.65     37.25 o 
   1  42   0      433.42      455.91     17.19 o 
   2  42   0       81.49       92.55     12.61 o 
   3  42   0        7.26        4.22     10.08 o 
   4  42   0       98.93       82.79     11.84 o 
   5  42   0        9.00       11.19     14.02 o 
   1  43   0        0.84       23.64     10.85 o 
   2  43   0        5.75       14.62     10.13 o 
   3  43   0       18.19       19.52     16.82 o 
   4  43   0        1.59        0.89     10.00 o 
   5  43   0        6.59       14.22     16.01 o 
   0  44   0     2229.08     2157.60     65.68 o 
   1  44   0      452.31      500.51     18.23 o 
   2  44   0       27.26       28.82     11.10 o 
   3  44   0       19.89        8.00     11.02 o 
   4  44   0      324.32      314.15     20.30 o 
   1  45   0      259.67      294.79     17.74 o 
   2  45   0      186.77      152.73     14.31 o 
   3  45   0        4.94        7.80     21.83 o 
   4  45   0       83.90       54.78     16.64 o 
   0  46   0      284.41      271.07     22.73 o 
   1  46   0        0.07       21.96     15.74 o 
   2  46   0      104.05      136.75     13.67 o 
   3  46   0        2.30        5.76     15.71 o 
   1  47   0      333.60      331.14     16.39 o 
   2  47   0       53.69       76.53     12.47 o 
   0  48   0      283.11      220.80     21.81 o 
   1  48   0      201.54      221.11     15.45 o 
 -12   1   1       38.57       67.94     12.74 o 
 -11   1   1      737.23      729.70     22.24 o 
 -10   1   1      822.66      878.53     24.00 o 
  -9   1   1      491.29      535.86     17.69 o 
  -8   1   1       62.13       40.37      8.78 o 
  -7   1   1     1611.01     1827.66     39.18 o 
  -6   1   1    11994.50    12040.03    220.17 o 
  -5   1   1     5660.41     6097.24    114.28 o 
  -4   1   1     1941.33     1800.09     37.71 o 
  -3   1   1     2668.05     2671.31     52.90 o 
  -2   1   1      256.42      232.80      9.45 o 
  -1   1   1     1265.50     1323.34     28.48 o 
   0   1   1     5637.25     4810.64    223.45 o 
   1   1   1    57924.80    50036.91    864.24 o 
   2   1   1     2093.06     2428.52     33.63 o 
   3   1   1        0.62       24.10      6.53 o 
   4   1   1      120.27      229.13     11.74 o 
   5   1   1     1141.98     1240.16     28.17 o 
   6   1   1     7300.56     7295.90    135.98 o 
   7   1   1      595.19      487.34     22.48 o 
   8   1   1     2447.10     2298.18     48.00 o 
   9   1   1       93.51      120.35     12.19 o 
  10   1   1       15.73       15.03      9.39 o 
  11   1   1       23.18       27.31     11.16 o 
  12   1   1      127.34      134.80     15.55 o 
 -12   2   1      439.91      417.82     17.79 o 
 -11   2   1       13.58       29.08     14.58 o 
 -10   2   1        0.61       37.10     10.99 o 
  -9   2   1      787.74      747.40     30.38 o 
  -8   2   1      285.94      359.63     13.98 o 
  -7   2   1       14.19       11.63      7.75 o 
  -6   2   1     1311.44     1313.63     51.14 o 
  -5   2   1     9294.96     9524.84    258.09 o 
  -4   2   1     4325.57     4650.85     88.33 o 
  -3   2   1      874.53      790.68     19.54 o 
  -2   2   1       61.02      123.11      7.59 o 
  -1   2   1    13770.77    13467.95    261.06 o 
   0   2   1    47213.92    36322.88   1104.99 o 
   1   2   1     1615.73     1910.60     24.06 o 
   2   2   1     2241.14     2670.73     39.59 o 
   3   2   1     4451.80     4374.65     83.25 o 
   4   2   1        2.22       25.26      6.74 o 
   5   2   1     1462.02     1479.33     43.70 o 
   6   2   1     3790.08     3247.33     64.10 o 
   7   2   1     5666.45     6248.63    117.71 o 
   8   2   1     2513.91     2597.80     53.27 o 
   9   2   1      268.96      282.69     13.67 o 
  10   2   1        1.71        1.29      9.61 o 
  11   2   1      117.35       81.86     12.04 o 
  12   2   1       20.31       29.83     11.59 o 
 -12   3   1       25.79       70.05     12.51 o 
 -11   3   1      354.42      378.16     16.30 o 
 -10   3   1      637.44      630.28     19.73 o 
  -9   3   1      102.61      118.59     11.47 o 
  -8   3   1      204.79      262.03     12.44 o 
  -7   3   1       41.67       38.95      8.30 o 
  -6   3   1      960.58     1166.38     27.12 o 
  -5   3   1     2857.73     3092.63     60.94 o 
  -4   3   1     1797.74     2088.96     61.92 o 
  -3   3   1     2143.36     2274.37     45.86 o 
  -2   3   1      687.32      773.43     19.19 o 
  -1   3   1      193.07      288.82      7.19 o 
   0   3   1        1.22       24.47      4.53 o 
   1   3   1      609.39      612.06      9.90 o 
   2   3   1     8169.36     8189.14    104.66 o 
   3   3   1      467.82      353.55      9.73 o 
   4   3   1     3174.09     3606.25     69.87 o 
   5   3   1       65.50       34.58      7.65 o 
   6   3   1      612.07      704.58     19.24 o 
   7   3   1      435.75      503.80     16.26 o 
   8   3   1      122.42      141.42     16.26 o 
   9   3   1      110.41      102.25     11.20 o 
  10   3   1       53.99       37.31      9.87 o 
  11   3   1      276.27      248.87     14.88 o 
  12   3   1       56.62       38.77     17.74 o 
 -12   4   1      599.85      562.85     20.19 o 
 -11   4   1      683.55      677.05     21.15 o 
 -10   4   1       10.79       43.50     10.44 o 
  -9   4   1     1115.30      937.48     24.40 o 
  -8   4   1      301.11      332.73     13.72 o 
  -7   4   1      919.12      948.91     23.70 o 
  -6   4   1       10.53       20.05     12.08 o 
  -5   4   1    14213.60    13126.01    239.13 o 
  -4   4   1     1263.12     1237.55     27.74 o 
  -3   4   1       61.41       74.98      7.17 o 
  -2   4   1    13069.14    12784.19    189.32 o 
  -1   4   1     1815.91     2058.86     25.93 o 
   0   4   1     8767.16     8396.61    116.38 o 
   1   4   1     2077.26     2138.52     26.85 o 
   2   4   1     5802.76     7259.21     93.21 o 
   3   4   1     4712.57     3971.79     62.01 o 
   4   4   1       15.71       83.02     16.10 o 
   5   4   1       22.76        2.77      6.92 o 
   6   4   1     2199.99     2166.75     44.92 o 
   7   4   1     4728.87     4893.30     93.66 o 
   8   4   1     1478.12     1362.78     31.60 o 
   9   4   1       25.74       10.70     11.43 o 
  10   4   1      114.41       89.47     11.53 o 
  11   4   1       40.56       35.01     15.01 o 
  12   4   1      141.02      179.97     20.82 o 
 -12   5   1       68.92      107.87     13.40 o 
 -11   5   1       55.69       65.45     12.01 o 
 -10   5   1     1133.54     1193.71     29.38 o 
  -9   5   1     1516.78     1665.61     37.10 o 
  -8   5   1       66.85       20.78      8.66 o 
  -7   5   1     2098.10     2407.18     49.49 o 
  -6   5   1      361.28      378.02     13.56 o 
  -5   5   1       83.40      102.95     20.74 o 
  -4   5   1        1.06      109.01     14.89 o 
  -3   5   1      120.58      175.25      8.87 o 
  -2   5   1    22363.37    22938.50    291.06 o 
  -1   5   1    10496.35    10023.21    114.00 o 
   0   5   1      263.14      387.94      8.35 o 
   1   5   1    11983.89    11306.66    128.23 o 
   2   5   1     4451.66     4812.07     63.05 o 
   3   5   1     3036.53     3630.66     68.72 o 
   4   5   1     1211.63      804.30     16.46 o 
   5   5   1      236.01      143.27      9.64 o 
   6   5   1      246.43      416.72     14.24 o 
   7   5   1      247.09      275.64     12.73 o 
   8   5   1      267.50      226.28     12.57 o 
   9   5   1        3.05        7.20     13.17 o 
  10   5   1      424.58      414.78     16.53 o 
  11   5   1      148.58      138.94     29.09 o 
  12   5   1      457.29      452.89     26.52 o 
 -12   6   1      257.18      256.10     18.73 o 
 -11   6   1      164.43      174.06     37.89 o 
 -10   6   1      753.96      809.78     22.72 o 
  -9   6   1       44.25       97.98     16.01 o 
  -8   6   1      114.86      131.29     10.95 o 
  -7   6   1     3993.31     4434.81     85.40 o 
  -6   6   1     5900.77     5927.85    111.57 o 
  -5   6   1      647.76      705.70     18.68 o 
  -4   6   1      105.07      237.28     10.34 o 
  -3   6   1     3019.79     3687.06     57.85 o 
  -2   6   1    11734.61    12356.06    158.48 o 
  -1   6   1    21526.13    21415.76    240.00 o 
   0   6   1     8225.88     8658.69    112.02 o 
   1   6   1     4702.21     4613.82     54.25 o 
   2   6   1    11815.75    10200.23    129.48 o 
   3   6   1       29.75       53.80      5.87 o 
   4   6   1     4580.28     3978.63     62.34 o 
   5   6   1     1747.73     2001.36     41.70 o 
   6   6   1        0.80       -0.82      7.37 o 
   7   6   1     1328.86     1426.86     32.20 o 
   8   6   1      815.26      928.91     23.94 o 
   9   6   1      255.93      286.00     28.87 o 
  10   6   1      469.16      427.82     16.71 o 
  11   6   1        0.74        3.61     10.40 o 
  12   6   1      178.15      142.03     19.62 o 
 -12   7   1        2.91       -4.93     14.58 o 
 -11   7   1      212.58      183.77     28.42 o 
 -10   7   1      765.41      791.74     26.67 o 
  -9   7   1      343.87      399.82     16.04 o 
  -8   7   1      216.26      225.48     11.93 o 
  -7   7   1     1507.32     1848.53     39.62 o 
  -6   7   1      539.27      337.65     22.60 o 
  -5   7   1     1310.52     1404.81     31.02 o 
  -4   7   1       69.62      163.52     12.71 o 
  -3   7   1     1607.71     1318.58     20.44 o 
  -2   7   1      908.52      907.79     13.35 o 
  -1   7   1    15901.53    14092.70    159.04 o 
   0   7   1        6.63        4.63      4.52 o 
   1   7   1    45067.11    43473.48    483.94 o 
   2   7   1     1245.80     1020.72     14.64 o 
   3   7   1      647.57      315.89      7.88 o 
   4   7   1     1967.20     1742.91     30.02 o 
   5   7   1       15.41       11.24     11.62 o 
   6   7   1      204.65      129.01      9.57 o 
   7   7   1        0.05       21.50      8.51 o 
   8   7   1      956.60      766.81     38.77 o 
   9   7   1      489.42      502.73     17.29 o 
  10   7   1      115.17      103.50     11.65 o 
  11   7   1        1.34       -5.64     12.56 o 
 -12   8   1        0.03       18.81     11.22 o 
 -11   8   1       40.03       35.09     11.09 o 
 -10   8   1      945.25      917.52     24.60 o 
  -9   8   1      503.83      517.55     17.36 o 
  -8   8   1      729.26      836.78     22.26 o 
  -7   8   1     3602.63     3332.95     65.84 o 
  -6   8   1     6923.73     6719.03    125.66 o 
  -5   8   1     1169.37     1676.24     35.84 o 
  -4   8   1     2980.49     3389.92     79.40 o 
  -3   8   1    24131.03    22974.72    291.71 o 
  -2   8   1      659.48     1216.89     19.03 o 
  -1   8   1      608.34      634.20     11.65 o 
   0   8   1    13918.94    13501.47    172.75 o 
   1   8   1      701.12      556.50     10.69 o 
   2   8   1     7321.82     7961.70     91.38 o 
   3   8   1     2167.85     2537.55     35.17 o 
   4   8   1     4007.48     4896.54     75.65 o 
   5   8   1    11311.67    10555.12    168.17 o 
   6   8   1     1814.05     1479.20     32.79 o 
   7   8   1      674.77      809.91     21.55 o 
   8   8   1     1223.74     1291.95     30.26 o 
   9   8   1     2596.72     2590.20     65.16 o 
  10   8   1      694.31      725.97     21.91 o 
  11   8   1       10.36        1.43     14.04 o 
 -12   9   1      267.91      243.68     22.37 o 
 -11   9   1       11.55        2.90      9.65 o 
 -10   9   1      202.82      199.20     14.88 o 
  -9   9   1     1669.04     1630.85     36.60 o 
  -8   9   1     1660.01     1961.97     41.96 o 
  -7   9   1       51.13       75.50     12.62 o 
  -6   9   1      790.00     1022.29     31.02 o 
  -5   9   1       38.57       39.94     11.20 o 
  -4   9   1       17.56      107.72     36.15 o 
  -3   9   1     7167.80     7750.80    101.01 o 
  -2   9   1     6816.85     6976.96     91.19 o 
  -1   9   1      780.74      785.78     13.56 o 
   0   9   1     3721.56     4274.66     93.04 o 
   1   9   1       47.81       87.99      5.01 o 
   2   9   1       14.13       13.19      3.89 o 
   3   9   1    18068.74    17049.39    191.96 o 
   4   9   1    13219.41    14198.79    210.35 o 
   5   9   1     2049.89     1867.69     32.10 o 
   6   9   1     2440.76     2846.72     57.07 o 
   7   9   1      544.39      518.81     16.55 o 
   8   9   1     1074.33     1133.44     27.52 o 
   9   9   1      334.75      395.53     15.77 o 
  10   9   1      575.85      578.37     19.05 o 
  11   9   1      364.30      398.80     17.13 o 
 -12  10   1       13.54       10.27     11.54 o 
 -11  10   1       48.90       63.95     15.19 o 
 -10  10   1       57.63       49.55     10.40 o 
  -9  10   1      370.43      538.31     17.78 o 
  -8  10   1       10.34       48.67      9.51 o 
  -7  10   1      255.90      352.03     13.58 o 
  -6  10   1      624.55      651.19     18.19 o 
  -5  10   1       77.56        7.49      5.12 o 
  -4  10   1     2869.77     3046.48     42.29 o 
  -3  10   1     5258.97     4668.42     62.43 o 
  -2  10   1     1663.43     2085.32     29.95 o 
  -1  10   1      489.31      402.06     13.75 o 
   0  10   1     3387.55     4601.17     61.36 o 
   1  10   1     1209.43     1375.63     20.99 o 
   2  10   1       56.27      109.25      5.36 o 
   3  10   1    10553.22    11355.94    129.03 o 
   4  10   1     1453.35     1213.30     22.48 o 
   5  10   1     2494.00     2896.20     46.97 o 
   6  10   1     1641.13     1911.05     32.98 o 
   7  10   1      631.77      654.97     18.87 o 
   8  10   1       21.76       14.11      8.73 o 
   9  10   1      152.75      162.29     12.13 o 
  10  10   1      264.01      315.17     15.11 o 
  11  10   1        0.86       48.14     12.54 o 
 -12  11   1      414.99      437.52     18.86 o 
 -11  11   1       21.39       20.99     10.66 o 
 -10  11   1       11.20       11.36      9.78 o 
  -9  11   1     2773.29     2789.81     57.08 o 
  -8  11   1     4328.38     3941.43     77.08 o 
  -7  11   1     1459.48     1628.28     35.74 o 
  -6  11   1      715.68      566.12     13.71 o 
  -5  11   1      213.86      289.31      8.30 o 
  -4  11   1     5990.55     5971.20     78.92 o 
  -3  11   1    18484.17    18950.80    241.37 o 
  -2  11   1     4148.75     4757.59     63.44 o 
  -1  11   1    22509.16    18226.32    232.10 o 
   0  11   1      599.65      512.49     14.36 o 
   1  11   1      114.85      165.77      6.03 o 
   2  11   1     9595.60     9772.53    111.46 o 
   3  11   1    34130.08    35023.51    390.78 o 
   4  11   1    19010.53    19034.86    242.63 o 
   5  11   1       62.81       23.33     12.63 o 
   6  11   1     1263.78     1170.71     22.33 o 
   7  11   1      152.38      122.07     10.39 o 
   8  11   1       23.99       20.66      9.30 o 
   9  11   1        6.27        3.84     13.25 o 
  10  11   1     1161.78     1142.07     28.85 o 
  11  11   1      861.47      876.90     24.88 o 
  12  11   1        6.58        7.23     18.94 o 
 -12  12   1       14.32       21.06     16.82 o 
 -11  12   1       27.94       19.62      8.63 o 
 -10  12   1      189.75      168.99     16.13 o 
  -9  12   1      120.91      192.50     13.88 o 
  -8  12   1      344.80      421.68     25.01 o 
  -7  12   1      180.80      271.55     11.16 o 
  -6  12   1     1700.53     1699.21     29.87 o 
  -5  12   1     1007.89      986.39     16.79 o 
  -4  12   1     4073.50     3754.85     51.18 o 
  -3  12   1     8434.01     9675.46    125.18 o 
  -2  12   1      861.93      955.67     15.89 o 
  -1  12   1      304.71      268.63     37.65 o 
   0  12   1     1234.60     1031.11     16.73 o 
   1  12   1      526.66      539.17     10.64 o 
   2  12   1     4642.22     4690.95     55.28 o 
   3  12   1     2650.93     2867.21     35.21 o 
   4  12   1     3179.59     2891.93     40.42 o 
   5  12   1     6641.75     6842.48     90.05 o 
   6  12   1        8.27       54.70      7.17 o 
   7  12   1     1891.94     1749.99     41.49 o 
   8  12   1      813.43      719.87     20.46 o 
   9  12   1     1310.32     1338.72     31.58 o 
  10  12   1      519.15      563.09     19.29 o 
  11  12   1        3.92       19.43      9.39 o 
  12  12   1        4.69      -13.95     15.17 o 
 -12  13   1      198.07      189.44     21.51 o 
 -11  13   1      170.42      156.33     11.20 o 
 -10  13   1      109.36      142.45     10.11 o 
  -9  13   1      394.73      458.70     13.50 o 
  -8  13   1     4510.24     4693.87     73.70 o 
  -7  13   1     1685.15     1880.00     32.77 o 
  -6  13   1      872.38     1190.55     19.58 o 
  -5  13   1      985.92      959.99     16.48 o 
  -4  13   1      392.20      229.15      7.41 o 
  -3  13   1      924.30     1450.37     22.24 o 
  -2  13   1       20.99       20.87      4.74 o 
  -1  13   1     3102.26     3272.32     44.84 o 
   0  13   1     2936.47     3171.57     44.54 o 
   1  13   1     2033.96     2175.72     31.11 o 
   2  13   1      208.05      198.71      5.84 o 
   3  13   1    14856.06    14166.99    160.17 o 
   4  13   1     8845.80     9168.00    119.04 o 
   5  13   1        0.22       32.19      6.16 o 
   6  13   1       83.50       81.62      6.55 o 
   7  13   1      830.89     1056.42     21.07 o 
   8  13   1      472.46      615.92     15.33 o 
   9  13   1       29.33       54.13      9.98 o 
  10  13   1      418.15      451.70     14.04 o 
  11  13   1      251.20      236.44     12.03 o 
  12  13   1       47.34       10.96     16.55 o 
 -12  14   1        1.58      -15.05     15.05 o 
 -11  14   1        2.72       14.14      8.98 o 
 -10  14   1      388.56      346.44     16.14 o 
  -9  14   1      831.48      825.27     18.63 o 
  -8  14   1       38.99       74.55     35.06 o 
  -7  14   1     2151.27     1851.28     32.39 o 
  -6  14   1     2590.03     2582.16     36.91 o 
  -5  14   1      328.40      384.39      9.51 o 
  -4  14   1     1040.19      927.56     15.92 o 
  -3  14   1    11409.65    11549.48    148.73 o 
  -2  14   1    19767.32    17219.72    219.64 o 
  -1  14   1     1397.37     1648.81     24.55 o 
   0  14   1     2276.47     2471.51     35.12 o 
   1  14   1     3718.75     3935.91     53.19 o 
   2  14   1        7.02        9.11      4.69 o 
   3  14   1      281.52      410.16      8.21 o 
   4  14   1     6164.08     6582.73     86.68 o 
   5  14   1    12527.77    12876.41    165.68 o 
   6  14   1      435.07      291.29      8.79 o 
   7  14   1      412.82      504.60     11.58 o 
   8  14   1      177.66      211.88      9.98 o 
   9  14   1     2477.06     2388.61     40.80 o 
  10  14   1      853.46      849.33     20.75 o 
  11  14   1       25.60       26.56      9.38 o 
 -12  15   1       47.88       25.48     16.97 o 
 -11  15   1      443.22      461.65     15.04 o 
 -10  15   1      904.98      904.23     24.00 o 
  -9  15   1      192.33      180.58     10.13 o 
  -8  15   1        0.81       11.35     14.91 o 
  -7  15   1      932.34      920.34     19.15 o 
  -6  15   1     1935.58     1781.55     27.91 o 
  -5  15   1      903.64      887.75     15.64 o 
  -4  15   1     1221.41     1303.20     20.61 o 
  -3  15   1      448.90      296.28      8.06 o 
  -2  15   1     3241.09     3261.80     44.84 o 
  -1  15   1      574.70      435.93     10.81 o 
   0  15   1     3601.03     3606.81     49.08 o 
   1  15   1    25420.92    24705.94    313.42 o 
   2  15   1    11958.76    12175.89    138.10 o 
   3  15   1       39.81       14.86      4.97 o 
   4  15   1      354.72      334.87      8.69 o 
   5  15   1      861.21     1237.57     20.74 o 
   6  15   1      558.82      464.82     10.78 o 
   7  15   1        6.29        2.97      5.64 o 
   8  15   1      228.77      224.26     10.30 o 
   9  15   1      731.51      680.51     16.70 o 
  10  15   1       67.38       88.72     10.54 o 
  11  15   1        7.71       12.57      8.61 o 
 -12  16   1      100.39       88.18     20.25 o 
 -11  16   1      200.54      189.06     11.72 o 
 -10  16   1      241.97      243.10     11.47 o 
  -9  16   1     1161.66     1324.69     25.64 o 
  -8  16   1      227.68      263.92     10.53 o 
  -7  16   1     2017.19     2335.54     39.38 o 
  -6  16   1      114.00      136.27      7.46 o 
  -5  16   1       60.71       58.00      6.15 o 
  -4  16   1      301.95      261.97      7.91 o 
  -3  16   1     4489.97     4129.05     55.83 o 
  -2  16   1     6964.14     7154.46     93.62 o 
  -1  16   1     1022.85     1325.56     20.58 o 
   0  16   1      601.03      854.80     25.43 o 
   1  16   1      378.51      296.01      9.33 o 
   2  16   1    15930.24    16376.46    184.60 o 
   3  16   1    10433.03    10595.21    120.74 o 
   4  16   1     4291.69     3843.95     52.44 o 
   5  16   1     6074.89     6332.27     83.76 o 
   6  16   1       55.76       87.53      6.56 o 
   7  16   1     2270.12     2333.87     34.13 o 
   8  16   1      292.03      369.13     12.07 o 
   9  16   1      188.50      219.45     14.50 o 
  10  16   1      489.09      515.84     14.80 o 
  11  16   1        2.54        3.40      8.78 o 
 -11  17   1      127.48      124.38     11.21 o 
 -10  17   1      441.56      465.46     14.23 o 
  -9  17   1      874.20      900.41     19.58 o 
  -8  17   1      592.30      525.68     14.01 o 
  -7  17   1      909.42      945.34     19.50 o 
  -6  17   1      140.97      176.24      7.55 o 
  -5  17   1      294.04      349.54      9.16 o 
  -4  17   1      173.80      274.25     38.25 o 
  -3  17   1      494.37      485.37     10.39 o 
  -2  17   1      799.79      926.47     22.82 o 
  -1  17   1     1006.50      768.45     13.68 o 
   0  17   1     5748.05     5691.00     75.26 o 
   1  17   1      456.90      446.75      9.73 o 
   2  17   1     2364.29     1852.07     27.30 o 
   3  17   1     6461.36     7015.31     81.17 o 
   4  17   1     5247.84     5433.02     72.37 o 
   5  17   1     1683.12     1210.63     19.72 o 
   6  17   1       20.68       11.78      7.76 o 
   7  17   1      308.48      264.83      9.00 o 
   8  17   1       35.16       37.95      7.82 o 
   9  17   1      245.53      240.79     11.13 o 
  10  17   1      296.97      265.84     18.68 o 
  11  17   1      227.22      217.78     14.08 o 
 -11  18   1      209.47      204.81     11.88 o 
 -10  18   1       41.36       43.60      9.10 o 
  -9  18   1     1444.34     1368.78     26.20 o 
  -8  18   1        0.37       15.33      7.69 o 
  -7  18   1      393.97      302.36      9.30 o 
  -6  18   1      715.94      728.26     23.98 o 
  -5  18   1     2736.63     2516.26     36.04 o 
  -4  18   1     7688.77     7649.29    100.11 o 
  -3  18   1     1170.95     1210.94     19.41 o 
  -2  18   1      222.95      259.67      7.59 o 
  -1  18   1     1079.59     1119.74     18.10 o 
   0  18   1     8100.20     7544.76     98.52 o 
   1  18   1      267.86      338.43      8.58 o 
   2  18   1     4664.76     4463.19     60.00 o 
   3  18   1    10951.40    11168.66    127.10 o 
   4  18   1      193.07      147.84     12.80 o 
   5  18   1       37.54       69.47      6.12 o 
   6  18   1     1892.94     2488.20     35.88 o 
   7  18   1     6663.97     6160.73     82.05 o 
   8  18   1     1233.11     1179.75     23.28 o 
   9  18   1      279.93      287.95     11.69 o 
  10  18   1        7.69        7.54      9.60 o 
  11  18   1       85.96       90.09     10.79 o 
 -11  19   1       42.23       43.17     11.55 o 
 -10  19   1      106.10      105.89     10.61 o 
  -9  19   1      164.46      150.49     10.42 o 
  -8  19   1      839.30      855.78     18.69 o 
  -7  19   1       22.36       32.50      9.52 o 
  -6  19   1      956.64     1251.53     20.53 o 
  -5  19   1      875.25      761.93     14.28 o 
  -4  19   1      316.50      419.33     24.06 o 
  -3  19   1       52.49       73.57      5.80 o 
  -2  19   1      314.15      345.34      8.70 o 
  -1  19   1       62.48       64.41     10.16 o 
   0  19   1       27.90       88.47     13.62 o 
   1  19   1     2396.53     2637.58     37.13 o 
   2  19   1     2552.75     2521.63     35.74 o 
   3  19   1      936.12      808.36     16.53 o 
   4  19   1     4761.94     4626.11     62.32 o 
   5  19   1      172.27      103.06      6.58 o 
   6  19   1     1590.16     1616.67     28.93 o 
   7  19   1        6.42      102.90     15.06 o 
   8  19   1      343.05      409.55     11.10 o 
   9  19   1      310.52      311.52     12.02 o 
  10  19   1       33.62       27.78      8.92 o 
  11  19   1       39.24       37.67      9.56 o 
 -11  20   1       10.70       20.01     15.55 o 
 -10  20   1      100.67      134.29     10.84 o 
  -9  20   1      296.70      320.49     15.80 o 
  -8  20   1       62.55       92.26      8.79 o 
  -7  20   1        6.60       -2.92      5.51 o 
  -6  20   1      966.89      991.70     17.35 o 
  -5  20   1     4949.49     5253.05     70.32 o 
  -4  20   1     6376.25     5963.70     79.08 o 
  -3  20   1     1277.77     1376.61     21.55 o 
  -2  20   1      110.65       75.52      5.63 o 
  -1  20   1      946.83     1352.66     21.10 o 
   0  20   1     2660.79     2242.19     32.19 o 
   1  20   1      858.60     1171.64     46.76 o 
   2  20   1      837.84      559.76     20.95 o 
   3  20   1     1234.32     1252.62     20.04 o 
   4  20   1     1272.79     1428.01     22.39 o 
   5  20   1      230.87      215.50      7.79 o 
   6  20   1      979.20      938.61     16.70 o 
   7  20   1     1590.60     1642.88     26.92 o 
   8  20   1      174.86      252.76      9.43 o 
   9  20   1       43.04       32.74      8.76 o 
  10  20   1      111.21      110.83     10.25 o 
  11  20   1       88.08       69.73     10.73 o 
 -11  21   1      713.48      663.08     31.01 o 
 -10  21   1      425.57      436.68     17.26 o 
  -9  21   1      308.34      254.36     11.40 o 
  -8  21   1       16.32       -1.96      6.87 o 
  -7  21   1      200.02      183.60      7.96 o 
  -6  21   1     2198.16     2221.63     32.65 o 
  -5  21   1     1863.54     1758.81     26.66 o 
  -4  21   1      457.68      386.47     11.29 o 
  -3  21   1     1763.28     1778.18     26.59 o 
  -2  21   1      304.20      466.55     10.20 o 
  -1  21   1       53.64       47.02      5.36 o 
   0  21   1    10736.15     9469.54    122.73 o 
   1  21   1    10350.20    10517.79    135.91 o 
   2  21   1     8884.14     8400.19    109.44 o 
   3  21   1      322.69      210.67      7.40 o 
   4  21   1     1209.03     1146.21     18.92 o 
   5  21   1     1566.27     1819.60     27.41 o 
   6  21   1     2724.22     2620.70     37.63 o 
   7  21   1      301.57      254.71     10.14 o 
   8  21   1      568.86      541.64     12.60 o 
   9  21   1      274.44      238.26     11.22 o 
  10  21   1      165.06      182.17     11.39 o 
  11  21   1       67.92       51.32     13.57 o 
 -11  22   1        8.44       44.03     19.83 o 
 -10  22   1       27.40       44.99     11.32 o 
  -9  22   1        0.50       10.26      9.86 o 
  -8  22   1       89.51       62.12      8.39 o 
  -7  22   1       27.02       25.57      6.33 o 
  -6  22   1      204.00      201.91      8.23 o 
  -5  22   1      189.45      263.95      8.50 o 
  -4  22   1      849.45      975.12     16.78 o 
  -3  22   1      269.29      136.73      9.47 o 
  -2  22   1       87.72      146.16      6.52 o 
  -1  22   1       56.02      148.71      6.44 o 
   0  22   1      734.94      817.58     14.51 o 
   1  22   1      510.40      475.74     61.33 o 
   2  22   1      235.20      506.60     41.57 o 
   3  22   1      368.81      405.11      9.71 o 
   4  22   1       22.61        3.32      5.21 o 
   5  22   1       19.38       51.18     11.37 o 
   6  22   1        0.77       34.48      7.96 o 
   7  22   1      258.72      256.12      9.11 o 
   8  22   1      589.52      602.55     13.50 o 
   9  22   1      279.88      270.65     11.56 o 
  10  22   1        0.22        3.78      8.60 o 
  11  22   1        5.07        7.59     12.22 o 
 -10  23   1      198.30      209.47     14.80 o 
  -9  23   1       37.62       28.06     10.66 o 
  -8  23   1        0.82        7.51      7.66 o 
  -7  23   1      538.77      502.50     11.65 o 
  -6  23   1     2041.49     2146.66     31.79 o 
  -5  23   1       83.66      116.38      6.89 o 
  -4  23   1     2181.05     2780.85     39.34 o 
  -3  23   1     1080.08      948.48     16.36 o 
  -2  23   1      288.39      197.54     22.87 o 
  -1  23   1      194.89      343.06      8.82 o 
   0  23   1      766.58      898.32     15.57 o 
   1  23   1     2841.20     2818.91     49.84 o 
   2  23   1     6114.66     5479.61     72.94 o 
   3  23   1        1.77       20.32      5.48 o 
   4  23   1       18.11        9.51      5.43 o 
   5  23   1     2256.70     1721.88     26.29 o 
   6  23   1     3454.51     3629.64     50.32 o 
   7  23   1       25.31       34.57      6.84 o 
   8  23   1     1357.78     1385.40     35.79 o 
   9  23   1       51.12       66.37      9.36 o 
  10  23   1       30.94       26.62     13.15 o 
  11  23   1       21.13        9.26     16.58 o 
 -10  24   1      114.17       99.32     12.24 o 
  -9  24   1      316.73      280.10     17.56 o 
  -8  24   1      155.33      145.03      9.54 o 
  -7  24   1       32.15       50.92      6.87 o 
  -6  24   1       54.98       72.17      9.60 o 
  -5  24   1     3139.09     2773.75     39.44 o 
  -4  24   1     2672.22     2684.07     38.17 o 
  -3  24   1     2138.53     2461.80     35.26 o 
  -2  24   1     5889.94     5186.37     69.30 o 
  -1  24   1     1944.94     1870.31     27.74 o 
   0  24   1     5730.11     5700.24     75.64 o 
   1  24   1      529.65      593.59     16.84 o 
   2  24   1     2892.67     3092.64     43.10 o 
   3  24   1      341.41      461.21     10.49 o 
   4  24   1      573.28      453.25     10.59 o 
   5  24   1       35.71       29.02      6.07 o 
   6  24   1      466.26      662.16     13.52 o 
   7  24   1     2894.76     2512.91     36.64 o 
   8  24   1       51.54       64.23     11.02 o 
   9  24   1       18.98       28.87      8.91 o 
  10  24   1       76.19       69.14     10.37 o 
 -10  25   1       45.60       51.37     11.64 o 
  -9  25   1      390.18      384.30     15.82 o 
  -8  25   1      609.35      542.01     14.93 o 
  -7  25   1      213.85      177.30      9.41 o 
  -6  25   1       45.39       18.78      7.50 o 
  -5  25   1       44.51       41.25     14.77 o 
  -4  25   1       42.83       16.05      8.66 o 
  -3  25   1        4.12       12.96      6.37 o 
  -2  25   1     2467.68     2098.71     30.69 o 
  -1  25   1     2453.73     2591.98     36.82 o 
   0  25   1     1372.41     1865.89     27.72 o 
   1  25   1        1.90       20.69      5.49 o 
   2  25   1      526.84      553.31     12.70 o 
   3  25   1      452.93      619.09     12.46 o 
   4  25   1      488.37      533.86     11.60 o 
   5  25   1        4.50       22.99      6.03 o 
   6  25   1      137.41      159.11      7.83 o 
   7  25   1      217.07      284.35      9.66 o 
   8  25   1      298.59      235.29      9.46 o 
   9  25   1      214.24      227.53     11.29 o 
  10  25   1      276.58      248.51     12.20 o 
 -10  26   1       42.63       58.24     12.22 o 
  -9  26   1      199.92      198.61     16.23 o 
  -8  26   1       11.64       58.31      9.06 o 
  -7  26   1      477.74      535.96     14.17 o 
  -6  26   1      164.88      219.95     10.32 o 
  -5  26   1     1181.11     1430.62     26.44 o 
  -4  26   1     1107.86     1020.40     22.53 o 
  -3  26   1      343.49      262.41      8.28 o 
  -2  26   1      282.24      292.75     25.53 o 
  -1  26   1     3068.09     3828.72     52.32 o 
   0  26   1     7170.78     6441.44     85.03 o 
   1  26   1       17.70       19.14      5.51 o 
   2  26   1     2384.34     1753.76     26.45 o 
   3  26   1     1858.89     1995.61     29.55 o 
   4  26   1       22.52        7.98      5.66 o 
   5  26   1      278.71      310.75      8.17 o 
   6  26   1      365.77      266.99      9.03 o 
   7  26   1     3075.52     2913.07     41.67 o 
   8  26   1      419.26      459.37     11.95 o 
   9  26   1       85.32       93.38      8.78 o 
  10  26   1       40.98       66.62     18.01 o 
 -10  27   1       28.13       27.86     11.33 o 
  -9  27   1      353.68      316.80     15.12 o 
  -8  27   1      593.01      621.04     15.80 o 
  -7  27   1      847.63      786.25     15.43 o 
  -6  27   1     1005.40      920.03     19.55 o 
  -5  27   1       12.96       28.50      8.53 o 
  -4  27   1      106.63      139.42      8.46 o 
  -3  27   1      325.36      292.93     10.16 o 
  -2  27   1      832.92     1187.64     23.81 o 
  -1  27   1     1383.12     1435.57     22.46 o 
   0  27   1     5558.69     5038.05     67.50 o 
   1  27   1     1112.18     1529.92     23.63 o 
   2  27   1      358.54      334.69     17.80 o 
   3  27   1      443.07      301.76     16.53 o 
   4  27   1     1194.73     1240.82     20.36 o 
   5  27   1     1035.38     1073.37     18.49 o 
   6  27   1      317.01      302.95     10.33 o 
   7  27   1       15.70       23.14     11.97 o 
   8  27   1      229.62      240.12      9.81 o 
   9  27   1       49.25       39.23      8.07 o 
  10  27   1      159.15      201.50     20.37 o 
 -10  28   1        1.31        6.54     10.49 o 
  -9  28   1       51.30       45.76     11.51 o 
  -8  28   1       25.94       33.65      8.72 o 
  -7  28   1      824.71      849.52     16.32 o 
  -6  28   1       61.28       78.76      8.91 o 
  -5  28   1      281.14      213.17      9.90 o 
  -4  28   1       96.91       85.58     12.05 o 
  -3  28   1      869.12      556.82     13.83 o 
  -2  28   1     8229.69     8355.69    126.07 o 
  -1  28   1     2184.17     2510.07     35.92 o 
   0  28   1      220.83      399.29     10.66 o 
   1  28   1       10.30       27.13      8.80 o 
   2  28   1     1020.28     1323.39     21.18 o 
   3  28   1      270.11      290.66      8.81 o 
   4  28   1     1414.66     1833.41     27.78 o 
   5  28   1     2465.11     2209.14     32.64 o 
   6  28   1      375.66      318.60      9.68 o 
   7  28   1      162.30      153.74      8.47 o 
   8  28   1       83.39       80.31      8.18 o 
   9  28   1      225.23      193.21     14.48 o 
  10  28   1       59.84       58.99     17.15 o 
 -10  29   1      314.66      309.39     23.51 o 
  -9  29   1       85.17       82.97     11.94 o 
  -8  29   1        0.04       10.08      8.21 o 
  -7  29   1       15.41       43.86      7.17 o 
  -6  29   1      802.71      828.82     18.39 o 
  -5  29   1      137.69      193.32      9.74 o 
  -4  29   1        1.26       20.71      7.08 o 
  -3  29   1      265.78      270.58     10.11 o 
  -1  29   1      154.33      110.74     31.38 o 
   0  29   1     1083.60     1092.48     21.24 o 
   1  29   1     4055.89     3776.31     51.80 o 
   2  29   1       41.50       42.37      7.48 o 
   3  29   1      380.66      216.14     10.41 o 
   4  29   1       54.65       61.88      9.21 o 
   5  29   1        4.11       37.26      8.12 o 
   6  29   1      235.04      277.57      9.35 o 
   7  29   1      207.95      173.88      8.81 o 
   8  29   1        2.51       24.15      8.87 o 
   9  29   1      126.25      133.68     13.81 o 
  -9  30   1       21.73       31.36     11.68 o 
  -8  30   1       53.83       74.76      9.17 o 
  -7  30   1      522.48      522.17     20.25 o 
  -6  30   1      542.46      576.77     16.71 o 
  -5  30   1        1.43       10.93      7.43 o 
  -4  30   1      140.08      139.22      8.95 o 
  -3  30   1     1458.68     1703.26     30.29 o 
  -2  30   1     2482.16     2421.91     40.49 o 
  -1  30   1     1863.69     1688.81     29.88 o 
   0  30   1        0.74       87.66     25.88 o 
   1  30   1      967.10     1068.72     25.51 o 
   2  30   1      200.52      131.77      7.04 o 
   3  30   1      143.86      158.81     10.55 o 
   4  30   1     1131.53      898.72     16.30 o 
   5  30   1     3014.99     2884.10     41.13 o 
   6  30   1      611.29      659.94     14.51 o 
   7  30   1      126.82      107.83      7.99 o 
   8  30   1      534.59      496.79     14.55 o 
   9  30   1      459.64      406.62     33.45 o 
  -9  31   1      116.90      129.10     13.27 o 
  -8  31   1      802.91      761.15     29.43 o 
  -7  31   1      263.38      250.83     11.42 o 
  -6  31   1       93.04       81.86     10.57 o 
  -5  31   1      434.33      438.20     13.00 o 
  -4  31   1      724.02      549.14     14.17 o 
  -3  31   1        2.47       43.76      9.21 o 
  -2  31   1       16.09        0.36     11.38 o 
  -1  31   1     1296.75     1362.99     25.24 o 
   0  31   1     2996.71     3240.34     52.25 o 
   1  31   1     1477.96     1755.77     30.90 o 
   2  31   1       30.77       31.51      7.24 o 
   3  31   1     2752.00     2981.50     42.13 o 
   4  31   1     1704.38     1616.44     25.21 o 
   5  31   1       62.57       63.19     14.66 o 
   6  31   1      306.31      313.42      9.83 o 
   7  31   1       46.97       42.72      8.79 o 
   8  31   1        1.47       10.50     13.02 o 
   9  31   1        4.12       24.16     14.99 o 
  -9  32   1       72.78       80.19     12.30 o 
  -8  32   1        8.03       49.17      9.03 o 
  -7  32   1        6.62       10.09      8.30 o 
  -6  32   1        0.54        2.72      7.51 o 
  -5  32   1        2.38        4.10      7.29 o 
  -4  32   1      134.74      149.13      9.21 o 
  -3  32   1      112.17      107.51      8.49 o 
  -2  32   1       29.94       46.77      7.55 o 
  -1  32   1      333.15      304.43     16.20 o 
   0  32   1      328.81      492.82     13.10 o 
   1  32   1       62.02       92.07     11.90 o 
   2  32   1      245.47      122.75      8.44 o 
   3  32   1      274.28      254.82     40.02 o 
   4  32   1      222.05      276.44     16.51 o 
   5  32   1      191.61      198.39      8.59 o 
   6  32   1       58.81       52.29      8.38 o 
   7  32   1       27.11       30.69      8.25 o 
   8  32   1      134.56      137.82     12.82 o 
   9  32   1      279.11      264.35     20.76 o 
  -9  33   1      580.07      520.88     18.82 o 
  -8  33   1      758.12      756.11     18.17 o 
  -7  33   1      283.27      302.62     12.50 o 
  -6  33   1       87.73       92.03     10.24 o 
  -5  33   1      135.81      112.81      9.23 o 
  -4  33   1      386.10      411.15     14.38 o 
  -3  33   1      659.73      680.86     16.02 o 
  -2  33   1     1687.43     1931.60     33.63 o 
  -1  33   1     5001.65     4892.17     76.23 o 
   0  33   1      894.22      809.04     17.59 o 
   1  33   1       24.69       -0.76      6.29 o 
   2  33   1      100.68       90.31      8.26 o 
   3  33   1     2297.48     2118.42     36.42 o 
   4  33   1     1169.72     1204.28     28.91 o 
   5  33   1       19.96       20.78     12.81 o 
   6  33   1      299.87      255.76     13.92 o 
   7  33   1       25.35       30.91     11.19 o 
   8  33   1      342.06      362.59     23.54 o 
  -9  34   1       23.37       24.58     18.01 o 
  -8  34   1       26.73       51.77      9.47 o 
  -7  34   1      312.43      309.53     12.52 o 
  -6  34   1      346.48      315.06     12.02 o 
  -5  34   1      601.54      587.97     15.31 o 
  -4  34   1      166.62      186.90      9.61 o 
  -3  34   1      704.72      574.50     14.71 o 
  -2  34   1     1615.93     1636.36     35.85 o 
  -1  34   1      451.38      496.85     29.91 o 
   0  34   1      591.43      654.17     15.40 o 
   1  34   1       77.47       86.70      9.21 o 
   2  34   1       35.09       59.43      7.88 o 
   3  34   1        3.40        4.42     12.72 o 
   4  34   1      257.05      326.16     14.36 o 
   5  34   1      242.07      238.23     13.40 o 
   6  34   1      159.99      137.39     12.68 o 
   7  34   1        5.55       -1.14     13.65 o 
   8  34   1       27.48       69.18     18.13 o 
  -8  35   1       86.18       85.44     10.04 o 
  -7  35   1       14.19       31.49      9.41 o 
  -6  35   1      207.49      242.67     11.60 o 
  -5  35   1        2.88        8.57      7.81 o 
  -4  35   1      388.33      361.45     15.61 o 
  -3  35   1      307.63      338.83     13.85 o 
  -2  35   1       62.85      101.58     16.41 o 
  -1  35   1      700.54      764.11     17.12 o 
   0  35   1      100.51      102.31      8.36 o 
   1  35   1       87.76      112.57     21.15 o 
   2  35   1      560.24      549.96     32.77 o 
   3  35   1      232.37      277.28     13.67 o 
   4  35   1       84.06      104.36     13.96 o 
   5  35   1      180.91      227.28     13.52 o 
   6  35   1      440.88      437.92     18.22 o 
   7  35   1       18.61       14.19     14.88 o 
  -8  36   1       32.75       26.96      9.08 o 
  -7  36   1      414.17      415.41     15.01 o 
  -6  36   1      240.98      256.52     11.67 o 
  -5  36   1       34.65       32.44      8.29 o 
  -4  36   1        4.88       19.58      8.92 o 
  -3  36   1     1559.02     1783.75     31.92 o 
  -2  36   1     1413.29     1393.80     26.17 o 
  -1  36   1       28.33       50.18      8.14 o 
   0  36   1      115.11      101.50     11.87 o 
   1  36   1        9.14       52.74     10.49 o 
   2  36   1       22.01       34.77     14.55 o 
   3  36   1       91.82      109.15     11.75 o 
   4  36   1     1054.65      887.43     23.69 o 
   5  36   1     1012.79     1007.70     26.21 o 
   6  36   1      158.45      177.49     18.55 o 
   7  36   1       31.59       31.45     17.00 o 
  -8  37   1       21.29       19.99     12.58 o 
  -7  37   1      122.31      117.63      9.02 o 
  -6  37   1      106.91      119.11     10.22 o 
  -5  37   1      172.75      186.31     10.66 o 
  -4  37   1       41.03       54.26      8.62 o 
  -3  37   1        2.42       23.96     14.82 o 
  -2  37   1      117.60      160.84     13.29 o 
  -1  37   1      279.98      292.40     13.92 o 
   0  37   1       10.76       32.21      9.95 o 
   1  37   1     2531.81     2279.21     58.71 o 
   2  37   1      438.90      526.13     17.51 o 
   3  37   1      466.66      522.91     17.63 o 
   4  37   1      336.28      358.48     15.45 o 
   5  37   1      105.20       89.64     12.44 o 
   6  37   1      144.32      119.30     18.01 o 
   7  37   1        3.00       12.66     15.41 o 
  -7  38   1       62.76       70.31     10.56 o 
  -6  38   1       96.52       88.40     10.24 o 
  -5  38   1      525.69      510.35     14.65 o 
  -4  38   1      511.43      560.54     15.12 o 
  -3  38   1      381.45      369.18     28.62 o 
  -2  38   1      387.82      360.81     14.99 o 
  -1  38   1       12.99       14.08      9.90 o 
   0  38   1     1346.14     1334.48     31.28 o 
   1  38   1        2.64       60.52     10.43 o 
   2  38   1      636.39      668.27     21.45 o 
   3  38   1       63.28       90.90     19.18 o 
   4  38   1       18.88       39.96     16.26 o 
   5  38   1      228.92      242.22     20.67 o 
   6  38   1        5.40        6.27     14.46 o 
   7  38   1      156.60      163.03     19.98 o 
  -7  39   1      140.65      141.93     13.60 o 
  -6  39   1      134.37      141.26     13.87 o 
  -5  39   1        2.99        9.40     10.53 o 
  -4  39   1      723.77      737.78     21.70 o 
  -3  39   1      148.30      170.77     13.10 o 
  -2  39   1      332.06      395.36     15.84 o 
  -1  39   1       75.77       69.83     10.80 o 
   0  39   1       77.27      134.16     11.88 o 
   1  39   1      485.08      549.28     18.05 o 
   2  39   1      476.36      533.25     17.79 o 
   3  39   1      550.09      527.87     18.15 o 
   4  39   1      353.86      344.18     15.41 o 
   5  39   1      170.31      163.66     18.22 o 
   6  39   1       12.46        7.95     15.23 o 
  -7  40   1       71.74       43.49     18.82 o 
  -6  40   1      155.51      168.65     14.22 o 
  -5  40   1      602.48      620.88     20.69 o 
  -4  40   1      546.51      612.83     19.87 o 
  -3  40   1      534.20      460.42     17.43 o 
  -2  40   1        0.75        4.42     10.53 o 
  -1  40   1      269.02      267.03     13.85 o 
   0  40   1      743.58      767.86     21.85 o 
   1  40   1       37.18       51.82     10.72 o 
   2  40   1      593.89      584.48     20.61 o 
   3  40   1      433.24      452.41     17.19 o 
   4  40   1       21.67       31.18     15.74 o 
   5  40   1       27.87       47.94     17.50 o 
   6  40   1      196.50      191.23     19.74 o 
  -6  41   1        3.39       27.38     12.09 o 
  -5  41   1       35.54       50.54     12.77 o 
  -4  41   1      251.02      242.68     18.53 o 
  -3  41   1       75.83       83.37     17.88 o 
  -2  41   1        6.51       -7.84      8.80 o 
  -1  41   1       30.83       45.31     10.88 o 
   0  41   1      119.06      168.72     12.46 o 
   1  41   1      110.81      106.57     11.60 o 
   2  41   1       37.34       71.63     11.57 o 
   3  41   1        0.66       11.34     10.55 o 
   4  41   1       51.10       53.98     16.70 o 
   5  41   1       31.63       49.64     16.19 o 
  -6  42   1      167.67      162.82     18.06 o 
  -5  42   1      427.74      441.79     18.05 o 
  -4  42   1      410.99      446.00     23.03 o 
  -3  42   1      181.38      191.23     13.97 o 
  -2  42   1        0.31        7.06      9.97 o 
  -1  42   1       54.02       36.79     15.59 o 
   0  42   1      382.44      469.30     17.50 o 
   1  42   1       51.51      103.24     11.89 o 
   2  42   1      244.66      263.48     14.22 o 
   3  42   1      131.04      106.25     17.80 o 
   4  42   1        2.37        3.76     14.82 o 
   5  42   1        0.48        8.45     15.35 o 
  -5  43   1        2.56        3.69     10.59 o 
  -4  43   1      138.33      157.96     13.38 o 
  -3  43   1      444.34      416.64     17.91 o 
  -2  43   1       16.14       10.29     12.58 o 
  -1  43   1        9.00       -3.11      9.42 o 
   0  43   1      741.06      805.84     26.05 o 
   1  43   1     1482.25     1465.34     34.19 o 
   2  43   1      692.18      799.41     32.80 o 
   3  43   1        0.93        2.57     14.01 o 
   4  43   1        2.27       11.77     14.85 o 
  -5  44   1        8.30        6.60     11.54 o 
  -4  44   1       17.42       14.54     11.15 o 
  -3  44   1        6.55       20.04     17.56 o 
  -2  44   1        0.59       -9.73      9.73 o 
  -1  44   1      135.99      107.51     12.59 o 
   0  44   1       33.37       59.69     11.78 o 
   1  44   1       34.57       86.43     12.56 o 
   2  44   1       52.09       91.34     17.83 o 
   3  44   1      130.26      127.13     18.28 o 
   4  44   1        1.25       21.95     16.25 o 
  -4  45   1       47.47       54.84     12.52 o 
  -3  45   1      316.56      346.99     17.05 o 
  -2  45   1        0.18       10.69     11.20 o 
  -1  45   1       21.67       41.69     15.58 o 
   0  45   1       54.46       84.92     12.44 o 
   1  45   1      261.92      244.66     20.16 o 
   2  45   1       43.03       62.13     16.91 o 
   3  45   1       13.78       10.93     15.68 o 
  -4  46   1      410.32      457.20     19.01 o 
  -3  46   1      137.10      144.66     13.85 o 
  -2  46   1      147.56      160.11     13.63 o 
  -1  46   1      260.39      223.84     14.62 o 
   0  46   1      460.52      526.25     27.21 o 
   1  46   1        5.17       26.23     16.31 o 
   2  46   1       10.88       12.37     16.04 o 
  -3  47   1       54.36       58.41     13.17 o 
  -2  47   1      147.55      141.64     13.51 o 
  -1  47   1      232.50      223.88     22.28 o 
   0  47   1       45.54       72.46     18.31 o 
   1  47   1       41.58       41.04     17.26 o 
  -1  48   1       76.10       81.19     20.13 o 
   0  48   1      112.75      121.81     19.51 o 
 -12   0   2       20.32       -2.72     14.58 o 
 -11   0   2      372.02      398.35     23.24 o 
 -10   0   2      156.62      199.08     17.95 o 
  -9   0   2     5513.53     5266.43    142.60 o 
  -8   0   2      408.16      330.57     19.62 o 
  -7   0   2      553.23      498.83     22.58 o 
  -6   0   2      264.95      306.38     17.09 o 
  -5   0   2     8834.89     8384.41    219.04 o 
  -4   0   2    19403.92    21398.85    545.57 o 
  -3   0   2     2484.38     1878.25     54.87 o 
  -2   0   2    25698.21    23671.80    601.97 o 
  -1   0   2     1454.41     1681.32     49.40 o 
   0   0   2      112.51       53.52      4.97 o 
   1   0   2     2441.48     3071.58     47.66 o 
   2   0   2    35513.51    32501.47    464.32 o 
   3   0   2     4255.04     4053.82     75.15 o 
   4   0   2     2887.80     3010.59     83.96 o 
   5   0   2     1087.32     1297.49     41.43 o 
   6   0   2      792.10      936.30     32.98 o 
   7   0   2     9956.30     9830.68    256.52 o 
   8   0   2      262.67      139.82     16.40 o 
   9   0   2      846.43      711.53     29.39 o 
  10   0   2     1509.48     1474.77     48.87 o 
  11   0   2       41.21       35.66     16.04 o 
 -12   1   2       22.65        5.48     11.24 o 
 -11   1   2      135.58      128.10     12.86 o 
 -10   1   2       69.78      101.07     15.05 o 
  -9   1   2       43.64      103.48     17.61 o 
  -8   1   2       46.50       54.55      9.74 o 
  -7   1   2       75.05      177.72     10.49 o 
  -6   1   2       27.17       10.32      7.82 o 
  -5   1   2      159.22      271.16     18.80 o 
  -4   1   2     8381.74     9017.49    165.84 o 
  -3   1   2     3145.24     2050.41     52.57 o 
  -2   1   2        6.25       11.97      6.01 o 
  -1   1   2     3741.50     4279.09     66.07 o 
   0   1   2     6378.39     6992.28     79.56 o 
   1   1   2      121.50      161.83      4.63 o 
   2   1   2      166.58      171.14      6.15 o 
   3   1   2      972.70     1244.70     22.20 o 
   4   1   2     4357.51     5465.56    102.96 o 
   5   1   2      866.60      955.05     23.30 o 
   6   1   2       10.21       10.90      8.15 o 
   7   1   2      850.36      663.65     19.20 o 
   8   1   2     1785.49     1939.30     41.75 o 
   9   1   2      649.19      726.16     20.99 o 
  10   1   2       88.81      116.66     12.86 o 
  11   1   2        5.60        1.70     11.62 o 
 -12   2   2      168.67      169.21     21.81 o 
 -11   2   2       82.98       66.28     11.60 o 
 -10   2   2      414.63      380.66     15.47 o 
  -9   2   2     1232.13     1312.71     33.81 o 
  -8   2   2      102.29      184.18     11.30 o 
  -7   2   2     1567.12     1920.39     46.61 o 
  -6   2   2        1.12        3.45      7.24 o 
  -5   2   2     4947.14     5727.19    107.69 o 
  -4   2   2     3221.78     2239.45     81.41 o 
  -3   2   2     1177.87     1433.32    114.82 o 
  -2   2   2    28741.52    26845.47    482.02 o 
  -1   2   2     1720.98     1460.94     21.60 o 
   0   2   2      861.19      971.17     13.82 o 
   1   2   2      514.51      557.72      9.38 o 
   2   2   2      353.57      227.76      5.94 o 
   3   2   2      494.03      392.67      8.84 o 
   4   2   2     1927.19     1943.44     43.04 o 
   5   2   2      665.05      717.66     19.07 o 
   6   2   2      405.98      354.83     13.34 o 
   7   2   2     3348.49     3619.27    112.16 o 
   8   2   2      687.96      776.93     21.50 o 
   9   2   2      535.69      489.82     17.29 o 
  10   2   2      825.77      931.47     25.20 o 
  11   2   2        1.06       -5.15     10.16 o 
 -12   3   2       33.07       38.49     12.20 o 
 -11   3   2      277.08      255.26     14.27 o 
 -10   3   2      638.24      748.08     21.76 o 
  -9   3   2      145.24       44.46     16.03 o 
  -8   3   2      704.26      475.20     22.61 o 
  -7   3   2      155.74      169.17     20.19 o 
  -6   3   2      975.83      963.58     23.56 o 
  -5   3   2     2243.34     2276.60     58.92 o 
  -4   3   2    25657.30    23855.60    429.43 o 
  -3   3   2     4893.12     7081.40    131.23 o 
  -2   3   2   148108.14   113770.71   2865.40 o 
  -1   3   2     3552.29     3473.80     46.42 o 
   0   3   2     1017.98      968.04     15.52 o 
   1   3   2    14274.62    13593.09    151.71 o 
   2   3   2     9955.05    10366.96    116.58 o 
   3   3   2      569.87      767.13     13.40 o 
   4   3   2       64.64       30.50      8.06 o 
   5   3   2      173.27      138.16      9.34 o 
   6   3   2        8.30       25.55      8.28 o 
   7   3   2     2955.24     3085.44     61.70 o 
   8   3   2     3788.70     3896.36     76.41 o 
   9   3   2     1650.91     1525.85     44.60 o 
  10   3   2       97.98      106.55     12.12 o 
  11   3   2       32.36       16.42     15.64 o 
 -12   4   2      217.37      190.97     14.39 o 
 -11   4   2      410.06      460.07     17.52 o 
 -10   4   2       76.36      111.72     11.68 o 
  -9   4   2      458.03      552.74     17.89 o 
  -8   4   2      499.71      702.58     19.79 o 
  -7   4   2     3850.12     3288.45     65.04 o 
  -6   4   2     2166.71     2390.80     48.79 o 
  -5   4   2     1951.24     2287.52     46.62 o 
  -4   4   2      589.04      428.33     13.65 o 
  -3   4   2    13871.95    14266.65    258.86 o 
  -2   4   2    38220.87    36772.83    771.63 o 
  -1   4   2     4002.16     4037.59     53.39 o 
   0   4   2    31458.84    28335.39    352.95 o 
   1   4   2    31710.59    32287.54    355.85 o 
   2   4   2     5283.84     5069.35     58.73 o 
   3   4   2      124.59       71.76      5.19 o 
   4   4   2     4347.94     4502.39     69.94 o 
   5   4   2     6121.91     6404.90    119.93 o 
   6   4   2      313.30      318.16     12.75 o 
   7   4   2      869.53      883.75     22.84 o 
   8   4   2     1186.17     1083.98     37.99 o 
   9   4   2       87.65      110.75     11.33 o 
  10   4   2        1.94        3.62      9.50 o 
  11   4   2      181.13      185.77     13.99 o 
 -12   5   2        4.24        8.11     18.55 o 
 -11   5   2     1077.27     1025.25     26.91 o 
 -10   5   2       38.35       61.80     12.43 o 
  -9   5   2      220.14      226.57     12.54 o 
  -8   5   2     1509.54     1602.80     35.57 o 
  -7   5   2        9.81       15.82     12.47 o 
  -6   5   2     6994.61     7657.05    194.11 o 
  -5   5   2     7152.16     6713.60    125.23 o 
  -4   5   2    15940.58    15440.45    279.98 o 
  -3   5   2    12400.92    11909.66    216.97 o 
  -2   5   2     1450.12     1244.91     42.34 o 
  -1   5   2    14799.41    15640.18    176.13 o 
   0   5   2    10530.00    12181.14    137.87 o 
   1   5   2    10209.11    10376.66    106.81 o 
   2   5   2        9.39       11.05      4.30 o 
   3   5   2     8902.04     8605.23    110.02 o 
   4   5   2    11993.05    12937.39    192.08 o 
   5   5   2      689.46      715.32     19.04 o 
   6   5   2     2218.04     2083.34     48.78 o 
   7   5   2      991.10     1207.54     28.50 o 
   8   5   2     1767.63     1830.28     39.83 o 
   9   5   2     1028.51     1138.73     28.10 o 
  10   5   2      358.57      400.99     33.33 o 
  11   5   2      282.71      244.02     14.63 o 
 -12   6   2        1.34       24.25     15.77 o 
 -11   6   2      137.38      154.34     13.64 o 
 -10   6   2      343.14      363.23     15.15 o 
  -9   6   2      443.62      428.00     17.38 o 
  -8   6   2     1092.35     1151.84     27.58 o 
  -7   6   2      814.60      795.70     21.03 o 
  -6   6   2     6775.41     6949.99    129.70 o 
  -5   6   2     2474.92     2623.90     52.65 o 
  -4   6   2      283.02      459.89     14.11 o 
  -3   6   2     2841.45     3127.29     75.60 o 
  -2   6   2    77445.59    69982.71    880.34 o 
  -1   6   2    19362.97    20550.65    230.47 o 
   0   6   2     6432.51     7526.79     86.44 o 
   1   6   2     5679.95     5660.74     65.03 o 
   2   6   2     3001.88     2525.72     34.94 o 
   3   6   2    13945.75    14443.04    182.01 o 
   4   6   2     3757.57     3933.97     52.56 o 
   5   6   2     2054.14     1897.99     32.52 o 
   6   6   2     1454.38     1735.32     37.46 o 
   7   6   2     1219.69     1345.02     30.91 o 
   8   6   2       39.82       10.90      8.69 o 
   9   6   2        1.09        9.11      9.18 o 
  10   6   2      130.37      191.70     13.45 o 
  11   6   2      315.18      329.13     19.42 o 
 -12   7   2      248.89      285.23     15.97 o 
 -11   7   2        2.57       -0.09     13.20 o 
 -10   7   2        1.29       19.34      9.65 o 
  -9   7   2     1233.83     1295.92     30.66 o 
  -8   7   2      402.80      414.97     29.38 o 
  -7   7   2      691.00      887.19     36.22 o 
  -6   7   2     8463.66     8192.84    151.82 o 
  -5   7   2    15495.97    16093.31    291.85 o 
  -4   7   2      957.00     1023.43     24.00 o 
  -3   7   2      169.51       63.90     11.75 o 
  -2   7   2    47043.09    44116.68    556.40 o 
  -1   7   2     1177.63     1078.47     16.98 o 
   0   7   2    32621.93    30284.61    338.09 o 
   1   7   2       22.09        6.45      3.34 o 
   2   7   2      292.94      213.21     11.30 o 
   3   7   2     8871.75     7762.24     99.64 o 
   4   7   2      459.91      719.94     13.05 o 
   5   7   2       62.78       71.69      6.79 o 
   6   7   2     7811.54     8346.25    154.74 o 
   7   7   2     1094.32      961.06     24.46 o 
   8   7   2      143.29      112.70     11.14 o 
   9   7   2       53.83       71.36     11.08 o 
  10   7   2     2086.42     2053.19     44.72 o 
  11   7   2      949.13      948.62     43.16 o 
 -12   8   2       71.45      100.09     13.23 o 
 -11   8   2       14.54       14.04     15.05 o 
 -10   8   2      509.79      458.88     16.90 o 
  -9   8   2      285.57      271.14     13.15 o 
  -8   8   2      316.92      232.64     12.33 o 
  -7   8   2      863.47     1012.51     24.87 o 
  -6   8   2       22.97       25.05      9.57 o 
  -5   8   2       15.45       48.60     12.37 o 
  -4   8   2     3665.92     2896.40     63.03 o 
  -3   8   2     6392.87     6917.58     90.54 o 
  -2   8   2    42940.63    41388.59    460.98 o 
  -1   8   2     6769.27     7817.97     89.71 o 
   0   8   2     3397.79     3526.30     42.25 o 
   1   8   2     9217.70     8033.09     92.14 o 
   2   8   2      475.24      257.41      6.34 o 
   3   8   2     2810.63     2696.87     37.21 o 
   4   8   2      116.27       86.71      5.71 o 
   5   8   2      524.85      306.34      9.90 o 
   6   8   2      775.90      621.30     18.01 o 
   7   8   2     6052.02     6248.51    117.85 o 
   8   8   2      244.19      285.33     13.26 o 
   9   8   2      237.66      224.54     12.94 o 
  10   8   2       33.97       87.27     17.59 o 
  11   8   2       23.12       59.70     12.34 o 
 -12   9   2      326.00      302.99     16.66 o 
 -11   9   2       18.72       11.84      9.97 o 
 -10   9   2       83.64       67.24     10.89 o 
  -9   9   2       40.54       27.25     17.53 o 
  -8   9   2       29.30       24.87      9.11 o 
  -7   9   2      103.99      136.18     21.16 o 
  -6   9   2     3170.60     3189.48     62.98 o 
  -5   9   2     2661.98     2337.29     43.15 o 
  -4   9   2     3337.82     3369.65     53.52 o 
  -3   9   2      226.17      589.89     10.04 o 
  -2   9   2     8486.93     8374.37     95.95 o 
  -1   9   2      126.00      115.85      6.05 o 
   0   9   2       25.57       26.56      3.87 o 
   1   9   2       49.45        4.19      4.08 o 
   2   9   2     1535.82     1607.24     21.19 o 
   3   9   2     1291.69     1746.90     28.89 o 
   4   9   2      349.44      294.66     41.16 o 
   5   9   2      895.03      764.68     25.24 o 
   6   9   2     3016.35     3220.92     51.93 o 
   7   9   2     2368.15     2355.44     85.56 o 
   8   9   2      902.40      882.39     28.41 o 
   9   9   2      176.44      147.68     11.99 o 
  10   9   2      853.84      821.61     23.41 o 
  11   9   2      685.14      734.11     22.61 o 
 -12  10   2      244.49      231.07     21.92 o 
 -11  10   2      340.44      360.72     14.56 o 
 -10  10   2      115.48      147.08     11.84 o 
  -9  10   2       40.69       42.79      9.84 o 
  -8  10   2     1872.32     2028.09     43.03 o 
  -7  10   2     3267.95     3140.54     62.43 o 
  -6  10   2     1356.25     1596.10     28.35 o 
  -5  10   2      914.61      855.59     23.65 o 
  -4  10   2      191.49      358.30      8.88 o 
  -3  10   2     8772.66     9006.10    103.02 o 
  -2  10   2    10711.87    11343.92    128.79 o 
  -1  10   2       82.93      116.69      4.75 o 
   0  10   2    18484.46    14930.83    190.75 o 
   1  10   2     2671.16     2685.34     37.42 o 
   2  10   2     6926.10     7286.24     84.00 o 
   3  10   2      918.94     1113.82     15.88 o 
   4  10   2     6310.65     6101.95     79.33 o 
   5  10   2    11416.33    11152.13    166.51 o 
   6  10   2      227.22      262.48      9.80 o 
   7  10   2      181.03      234.06     19.83 o 
   8  10   2        0.57        7.10     11.93 o 
   9  10   2      563.58      544.06     18.19 o 
  10  10   2      252.97      222.07     14.01 o 
  11  10   2      160.25      150.41     13.54 o 
 -12  11   2       26.89       52.30     18.70 o 
 -11  11   2       84.33       83.94     10.15 o 
 -10  11   2       65.62       54.12      9.20 o 
  -9  11   2      775.98      720.08     16.88 o 
  -8  11   2        3.61       16.08     11.70 o 
  -7  11   2       96.49       94.31      8.28 o 
  -6  11   2       23.94       56.80      7.85 o 
  -5  11   2      689.38      464.21     13.26 o 
  -4  11   2     2004.98     1669.85     25.08 o 
  -3  11   2      116.80      186.21      6.25 o 
  -2  11   2     1719.65     1549.70     20.53 o 
  -1  11   2     1031.22      861.46     12.89 o 
   0  11   2      577.34      706.92     18.99 o 
   1  11   2     3031.11     3678.03     49.87 o 
   2  11   2     1695.02     1788.55     23.23 o 
   3  11   2     1927.45     2222.21     28.12 o 
   4  11   2      136.46      181.04      6.05 o 
   5  11   2        9.29       16.84      6.37 o 
   6  11   2      104.92       49.13      7.29 o 
   7  11   2     1008.33      729.73     20.13 o 
   8  11   2        3.17       10.84      8.99 o 
   9  11   2       21.87       41.13     10.70 o 
  10  11   2       23.21       35.29     11.49 o 
  11  11   2        0.47       17.92     13.90 o 
  12  11   2        0.44       36.14     19.24 o 
 -12  12   2      170.38      158.40     20.49 o 
 -11  12   2      186.90      217.13     12.04 o 
 -10  12   2       68.86       64.77      9.11 o 
  -9  12   2       76.61       92.10      8.95 o 
  -8  12   2      222.49      213.77      9.93 o 
  -7  12   2     3113.13     3052.61     49.67 o 
  -6  12   2     2434.32     2805.66     45.89 o 
  -5  12   2      218.05      217.67      7.55 o 
  -4  12   2      804.59      597.25     10.28 o 
  -3  12   2      123.32       44.92      4.32 o 
  -2  12   2      957.71     1133.90     16.36 o 
  -1  12   2      691.16     1155.17     18.29 o 
   0  12   2     7191.70     6760.33     88.46 o 
   1  12   2     7894.95     8509.31    110.44 o 
   2  12   2      670.05      678.73     11.02 o 
   3  12   2      363.38      387.95      7.99 o 
   4  12   2     3105.20     3292.85     40.09 o 
   5  12   2     6765.61     6503.15     85.83 o 
   6  12   2       76.03      101.74      7.98 o 
   7  12   2      198.05      172.58     13.14 o 
   8  12   2      427.64      583.89     18.34 o 
   9  12   2      253.01      307.56     14.50 o 
  10  12   2       42.37       47.89     11.16 o 
  11  12   2      235.28      241.51     12.09 o 
 -12  13   2      578.77      571.17     29.81 o 
 -11  13   2      110.00      101.56     10.45 o 
 -10  13   2       81.09       97.65     11.34 o 
  -9  13   2      580.81      573.71     15.00 o 
  -8  13   2      899.74      908.53     19.22 o 
  -7  13   2       24.70       25.26      8.42 o 
  -6  13   2     2631.60     2776.95     45.49 o 
  -5  13   2     2840.96     2891.89     40.59 o 
  -4  13   2     2062.79     1976.70     28.95 o 
  -3  13   2      812.81      446.31      9.74 o 
  -2  13   2      305.78      218.43      6.84 o 
  -1  13   2     7664.73     6862.24     89.79 o 
   0  13   2     6058.01     6288.37     82.60 o 
   1  13   2      644.57      819.79     14.19 o 
   2  13   2       11.93        4.44      5.25 o 
   3  13   2     8187.98     7970.95     91.70 o 
   4  13   2      428.60      497.17      9.32 o 
   5  13   2     5369.24     5405.70     72.11 o 
   6  13   2     2507.49     2591.86     37.08 o 
   7  13   2      387.97      307.48      9.33 o 
   8  13   2      239.61      276.62     13.22 o 
   9  13   2      187.87      226.26     13.22 o 
  10  13   2      308.34      301.01     12.31 o 
  11  13   2      130.65      145.42     17.10 o 
 -12  14   2       35.43       62.88     18.88 o 
 -11  14   2        1.77       -2.61      7.92 o 
 -10  14   2      183.13      206.30     11.00 o 
  -9  14   2      159.07      173.33      9.78 o 
  -8  14   2        0.49       37.09      8.03 o 
  -7  14   2      110.14       90.06      7.68 o 
  -6  14   2      262.05      309.00     10.36 o 
  -5  14   2     1903.92     2045.23     30.04 o 
  -4  14   2      462.12      456.39     10.12 o 
  -3  14   2       56.09       32.60      5.13 o 
  -2  14   2        9.62       11.68      5.31 o 
  -1  14   2        4.40        7.16      6.42 o 
   0  14   2       50.89      136.68     26.52 o 
   1  14   2      834.16     1159.84     19.41 o 
   2  14   2     6670.34     6080.63     70.73 o 
   3  14   2     5366.27     5645.87     66.02 o 
   4  14   2       29.80       36.26      4.70 o 
   5  14   2       87.26      135.74      9.06 o 
   6  14   2      763.71      580.06     12.24 o 
   7  14   2      930.99      851.26     15.78 o 
   8  14   2      460.12      455.19     13.18 o 
   9  14   2       34.95       30.36      8.06 o 
  10  14   2       54.49       48.52      9.45 o 
  11  14   2        3.31       13.39      9.23 o 
 -11  15   2        5.73        3.54      8.69 o 
 -10  15   2       33.95       30.72      8.88 o 
  -9  15   2      141.67      104.90      9.20 o 
  -8  15   2     2185.23     2306.84     39.25 o 
  -7  15   2       34.53       47.50      7.61 o 
  -6  15   2     2799.97     2640.52     43.53 o 
  -5  15   2     1552.97     1602.81     24.54 o 
  -4  15   2      464.37      567.28     11.47 o 
  -3  15   2      612.89      531.72     10.85 o 
  -2  15   2     3174.51     3327.67     45.65 o 
  -1  15   2    16289.46    14889.22    190.40 o 
   0  15   2     3209.50     3345.72     45.81 o 
   1  15   2       14.06       12.05      6.67 o 
   2  15   2     4143.92     4584.30     54.21 o 
   3  15   2     3080.01     3264.79     39.71 o 
   4  15   2     1311.66     1028.60     15.17 o 
   5  15   2     1880.35     1563.59     24.09 o 
   6  15   2      878.53      962.99     16.90 o 
   7  15   2      227.31      274.13      9.02 o 
   8  15   2      154.90      146.47      9.16 o 
   9  15   2        6.69        6.01      7.83 o 
  10  15   2      310.79      303.04     12.29 o 
  11  15   2      279.65      307.07     13.12 o 
 -11  16   2      307.73      324.79     14.37 o 
 -10  16   2      279.65      260.49     11.60 o 
  -9  16   2      247.62      290.32     11.42 o 
  -8  16   2      409.39      455.86     14.84 o 
  -7  16   2     1733.93     1731.56     43.33 o 
  -6  16   2      690.91      712.42     13.78 o 
  -5  16   2     1694.48     1572.75     24.17 o 
  -4  16   2      122.15      101.52      6.22 o 
  -3  16   2      276.78      506.91     10.59 o 
  -2  16   2      205.48      122.73     13.46 o 
  -1  16   2     1195.54     1233.37     55.23 o 
   0  16   2       16.33       17.07      8.13 o 
   1  16   2    10753.68    11254.15    144.94 o 
   2  16   2     2309.54     2277.94     28.76 o 
   3  16   2     2603.21     2538.72     31.72 o 
   4  16   2     9161.54     9185.68    105.29 o 
   5  16   2      770.98      900.77     15.92 o 
   6  16   2       69.49       89.31      6.72 o 
   7  16   2      761.79      816.45     25.45 o 
   8  16   2        7.07       29.73      7.80 o 
   9  16   2        1.27        9.88      7.98 o 
  10  16   2      128.27      134.76     10.67 o 
  11  16   2      115.15      125.25     13.50 o 
 -11  17   2      298.27      300.36     15.87 o 
 -10  17   2      445.15      403.86     13.51 o 
  -9  17   2      115.79      100.22      9.39 o 
  -8  17   2     1131.74     1172.45     23.03 o 
  -7  17   2        7.08       56.74      6.85 o 
  -6  17   2      392.50      383.14      9.96 o 
  -5  17   2       58.88      106.34      6.51 o 
  -4  17   2     1025.87      943.52     16.19 o 
  -3  17   2     9689.96     9555.53    123.82 o 
  -2  17   2       61.07       69.45      8.94 o 
  -1  17   2     3979.52     4152.22     56.01 o 
   0  17   2     2870.76     2765.76     38.62 o 
   1  17   2    12170.94    13177.18    169.09 o 
   2  17   2     2248.53     2041.21     26.17 o 
   3  17   2      889.75      932.77     14.05 o 
   4  17   2     5090.11     4824.48     64.77 o 
   5  17   2      327.27      411.90      9.98 o 
   6  17   2      407.91      464.02     10.89 o 
   7  17   2      858.28     1022.74     17.94 o 
   8  17   2     1336.06     1251.05     21.10 o 
   9  17   2     1122.25     1056.54     21.96 o 
  10  17   2       22.43       11.68      8.63 o 
  11  17   2      115.99      158.38     20.89 o 
 -11  18   2      273.32      347.74     34.69 o 
 -10  18   2        8.34       20.13     10.73 o 
  -9  18   2        8.67       23.17     10.46 o 
  -8  18   2      784.63      729.01     16.82 o 
  -7  18   2     1747.22     1643.86     29.55 o 
  -6  18   2     1019.66     1140.25     31.08 o 
  -5  18   2      289.39      363.70      9.40 o 
  -4  18   2       45.94       15.43      5.62 o 
  -3  18   2      903.95      932.97     37.87 o 
  -2  18   2     1699.70     1915.40     28.10 o 
  -1  18   2     1210.75      981.18     16.36 o 
   0  18   2     3925.93     3355.96     46.06 o 
   1  18   2      154.43      166.57     15.71 o 
   2  18   2      694.32      687.73     11.32 o 
   3  18   2       16.04       43.10      4.72 o 
   4  18   2     4709.59     4499.37     60.72 o 
   5  18   2      909.68      918.90     16.18 o 
   6  18   2      129.76      120.57      7.29 o 
   7  18   2       28.09       23.18      6.60 o 
   8  18   2      184.69      237.63      9.26 o 
   9  18   2        0.98       21.36      8.49 o 
  10  18   2       10.07       20.01      9.18 o 
  11  18   2      152.73      158.13     13.94 o 
 -11  19   2      325.53      323.78     16.34 o 
 -10  19   2      428.78      427.91     17.28 o 
  -9  19   2       19.56       44.61     16.34 o 
  -8  19   2     1169.21      995.00     20.53 o 
  -7  19   2      149.18      180.38      9.97 o 
  -6  19   2      114.34      101.02      7.01 o 
  -5  19   2      565.04      581.92     13.93 o 
  -4  19   2     3075.22     3310.51     45.80 o 
  -3  19   2    14221.80    13457.89    172.79 o 
  -2  19   2     2603.59     2370.28     33.82 o 
  -1  19   2       52.82      110.25      5.91 o 
   0  19   2     2365.33     2554.34     36.06 o 
   1  19   2     3920.68     3269.20     45.04 o 
   2  19   2      628.04      647.62     16.60 o 
   3  19   2       71.31       16.02      4.56 o 
   4  19   2     3816.94     3857.52     52.72 o 
   5  19   2      141.73      138.98      7.10 o 
   6  19   2      591.49      572.47     12.28 o 
   7  19   2      660.59      681.07     13.93 o 
   8  19   2     1764.00     1725.70     26.96 o 
   9  19   2      232.82      255.81     15.02 o 
  10  19   2      361.35      329.17     15.61 o 
  11  19   2       49.08       39.78     27.23 o 
 -11  20   2       21.94       31.19     12.33 o 
 -10  20   2      218.91      216.07     14.02 o 
  -9  20   2     1894.59     1932.66     42.23 o 
  -8  20   2      159.74      149.43     13.34 o 
  -7  20   2      130.92      117.36     10.69 o 
  -6  20   2        1.19        2.45      5.55 o 
  -5  20   2     3611.96     3833.19     52.53 o 
  -4  20   2     2243.06     2163.25     32.67 o 
  -3  20   2      396.09      226.32     17.48 o 
  -2  20   2     4743.44     4768.66     63.90 o 
  -1  20   2     3047.59     3457.19     47.42 o 
   0  20   2     3662.29     4075.56     55.15 o 
   1  20   2      126.77      103.35     12.60 o 
   2  20   2     6880.44     7048.91     81.60 o 
   3  20   2     4856.97     4924.78     65.99 o 
   4  20   2      109.35      194.73      7.35 o 
   5  20   2      513.86      510.22     12.96 o 
   6  20   2      843.93      846.84     15.67 o 
   7  20   2     2663.23     2520.34     36.61 o 
   8  20   2       20.67       42.85      7.34 o 
   9  20   2       18.47       33.29      8.61 o 
  10  20   2      104.70      107.61     12.60 o 
  11  20   2        1.12       -0.75     16.37 o 
 -11  21   2       27.89       29.24     18.01 o 
 -10  21   2       39.13       44.54     11.54 o 
  -9  21   2        0.48       85.19     18.61 o 
  -8  21   2        0.35       13.51      8.86 o 
  -7  21   2       10.90       41.45      7.75 o 
  -6  21   2       93.67       76.48      6.85 o 
  -5  21   2     1320.10     1274.35     29.99 o 
  -4  21   2      594.17      647.84     12.74 o 
  -3  21   2     4470.89     3853.47     52.55 o 
  -2  21   2     1697.46     2204.77     31.83 o 
  -1  21   2      470.40      378.36     13.55 o 
   0  21   2     3820.66     4072.85     55.15 o 
   1  21   2      262.79      374.48      9.09 o 
   2  21   2       51.78       36.07      6.91 o 
   3  21   2        2.92        0.06      5.76 o 
   4  21   2      533.33      575.78     11.88 o 
   5  21   2      473.77      509.14     11.29 o 
   6  21   2       45.60       61.29      6.83 o 
   7  21   2       13.36       39.80      7.08 o 
   8  21   2      378.14      403.10     11.24 o 
   9  21   2       20.46       37.44     14.25 o 
  10  21   2       81.75      119.83     12.89 o 
 -10  22   2      517.39      452.38     17.62 o 
  -9  22   2     2418.94     2422.81     69.21 o 
  -8  22   2     1025.02      892.34     33.69 o 
  -7  22   2       19.97        0.67      6.91 o 
  -6  22   2      710.04      715.98     19.96 o 
  -5  22   2     5071.77     5216.75     80.84 o 
  -4  22   2     1732.00     1688.78     25.63 o 
  -3  22   2        5.13      107.17     37.51 o 
  -2  22   2     5757.08     5314.10     70.79 o 
  -1  22   2      715.90      618.08     12.06 o 
   0  22   2     2194.27     1969.61     28.88 o 
   1  22   2      281.68      179.18      6.88 o 
   2  22   2    12951.72    11978.26    154.31 o 
   3  22   2     5229.67     5064.90     67.81 o 
   4  22   2       18.52       11.61      5.50 o 
   5  22   2      386.75      280.05      8.74 o 
   6  22   2      828.57      795.98     15.08 o 
   7  22   2      695.36      735.27     14.70 o 
   8  22   2       37.99       50.78      7.43 o 
   9  22   2      621.06      622.67     23.24 o 
  10  22   2      462.38      489.33     24.70 o 
 -10  23   2       94.82       93.84     12.35 o 
  -9  23   2       25.61       79.81     18.59 o 
  -8  23   2      172.62      184.63     11.94 o 
  -7  23   2       13.67        9.93      7.67 o 
  -6  23   2        0.57        7.97      6.74 o 
  -5  23   2       53.28       93.97     28.07 o 
  -4  23   2     2646.69     2301.40     38.63 o 
  -3  23   2     3888.05     3897.60     61.52 o 
  -2  23   2     1710.74     1856.13     33.64 o 
  -1  23   2      229.60      211.71      7.33 o 
   0  23   2     1525.79     1625.18     24.61 o 
   1  23   2     1350.85     1535.33     23.53 o 
   2  23   2      671.09      648.94     48.65 o 
   3  23   2     1592.63     1794.62     26.95 o 
   4  23   2      376.67      327.92      9.15 o 
   5  23   2      137.58      193.65      7.86 o 
   6  23   2        5.03       35.14      6.41 o 
   7  23   2        4.36       10.40      6.20 o 
   8  23   2      309.96      306.64     13.04 o 
   9  23   2       31.05       46.80     10.74 o 
  10  23   2       77.88       94.02     12.79 o 
 -10  24   2       27.14       40.71     11.70 o 
  -9  24   2      478.39      518.70     17.95 o 
  -8  24   2       12.57       10.94      9.93 o 
  -7  24   2     1034.91     1063.24     21.67 o 
  -6  24   2       72.53       81.25      8.38 o 
  -5  24   2     1112.03      889.70     18.63 o 
  -4  24   2      294.19      489.26     17.60 o 
  -3  24   2       45.05       82.31      9.24 o 
  -2  24   2      159.20      261.73     20.74 o 
  -1  24   2      157.06      176.52      6.95 o 
   0  24   2     1367.25     1361.57     21.38 o 
   1  24   2      291.84      304.81     16.09 o 
   2  24   2     4816.46     5328.43     71.10 o 
   3  24   2     1235.89     1074.28     18.03 o 
   4  24   2      843.35      802.92     14.80 o 
   5  24   2      226.49      269.07      8.65 o 
   6  24   2      737.76      616.68     12.97 o 
   7  24   2      216.12      280.37      9.69 o 
   8  24   2        9.16       41.21      7.47 o 
   9  24   2      374.37      346.75     14.36 o 
  10  24   2      114.73      110.57     12.80 o 
 -10  25   2      369.63      344.08     15.94 o 
  -9  25   2        2.87        7.00      9.59 o 
  -8  25   2      324.26      279.43     13.62 o 
  -7  25   2       11.13       49.00      8.86 o 
  -6  25   2      825.98      874.20     18.75 o 
  -5  25   2      172.56      183.33      9.28 o 
  -4  25   2     1275.19     1437.58     26.31 o 
  -3  25   2     3299.65     3058.45     54.10 o 
  -2  25   2     4319.68     4207.70     66.00 o 
  -1  25   2     1223.00     1110.39     21.28 o 
   0  25   2     3964.69     4057.06     55.12 o 
   1  25   2     4246.32     3835.83     52.39 o 
   2  25   2     1424.79     1545.00     35.43 o 
   3  25   2     1259.46     1066.52     17.99 o 
   4  25   2      512.98      605.73     12.46 o 
   5  25   2      333.08      338.23      9.58 o 
   6  25   2       14.96       16.14      6.37 o 
   7  25   2      542.49      600.12     15.85 o 
   8  25   2     1808.47     1701.13     31.08 o 
   9  25   2      128.57      136.87     10.27 o 
  10  25   2        7.51       16.92     11.05 o 
 -10  26   2      248.98      249.49     14.62 o 
  -9  26   2      167.80      147.75     12.67 o 
  -8  26   2      690.48      607.31     28.53 o 
  -7  26   2     1537.29     1599.75     29.38 o 
  -6  26   2      326.25      297.40     14.53 o 
  -5  26   2      116.21       63.53      7.59 o 
  -4  26   2      331.90      372.61     14.02 o 
  -3  26   2      600.49      698.19     15.73 o 
  -2  26   2      680.36      726.13     34.94 o 
  -1  26   2       19.57       55.64     26.75 o 
   0  26   2     1618.65     1550.11     27.65 o 
   1  26   2     1919.41     2060.29     30.22 o 
   2  26   2      643.05      545.92     11.55 o 
   3  26   2       28.01       23.02      5.76 o 
   4  26   2     1814.06     1920.34     28.75 o 
   5  26   2     1564.16     1640.91     25.47 o 
   6  26   2      352.81      267.91     11.81 o 
   7  26   2       11.47       14.84      7.53 o 
   8  26   2      150.82      151.34     12.51 o 
   9  26   2       16.60       18.99      8.51 o 
  10  26   2        1.27       15.59     17.23 o 
 -10  27   2      189.98      185.42     14.17 o 
  -9  27   2       53.56       73.74     11.12 o 
  -8  27   2      449.19      413.52     13.25 o 
  -7  27   2        0.77       27.97      8.19 o 
  -6  27   2     2493.60     2505.75     42.20 o 
  -5  27   2      604.24      679.79     16.00 o 
  -4  27   2      466.20      511.82     13.37 o 
  -3  27   2     1050.27      834.12     17.73 o 
  -2  27   2     1706.33     1377.65     25.34 o 
  -1  27   2     3604.44     3728.68     59.15 o 
   0  27   2      341.96      289.18      9.93 o 
   1  27   2     5403.06     5527.90     85.11 o 
   2  27   2      489.76      412.51     10.03 o 
   3  27   2      375.85      362.73      9.50 o 
   4  27   2      533.79      551.85     11.88 o 
   5  27   2      281.27      329.58      9.60 o 
   6  27   2     1457.59     1465.69     23.51 o 
   7  27   2        0.26       12.57      7.48 o 
   8  27   2      381.43      401.79     13.15 o 
   9  27   2      156.99      161.95     10.67 o 
  10  27   2      130.83      118.34     19.19 o 
 -10  28   2      103.60       85.49     20.10 o 
  -9  28   2      265.14      270.94     14.86 o 
  -8  28   2      373.84      341.54     12.27 o 
  -7  28   2      160.80      196.61     12.85 o 
  -6  28   2      232.87      290.23     19.41 o 
  -5  28   2      871.47      852.57     18.54 o 
  -4  28   2      210.65      245.40     10.01 o 
  -3  28   2      250.34      261.33     12.10 o 
  -2  28   2      255.13      285.51     15.75 o 
  -1  28   2       25.83      112.46     14.99 o 
   0  28   2       66.41       59.95     12.81 o 
   1  28   2     1306.16     1149.44     29.42 o 
   2  28   2      818.48      875.24     18.20 o 
   3  28   2      175.74      216.31      8.02 o 
   4  28   2     1891.95     1680.77     25.86 o 
   5  28   2      493.81      528.71     17.00 o 
   6  28   2      245.04      271.55     10.36 o 
   7  28   2     1090.06     1048.09     21.65 o 
   8  28   2       32.01       24.44      8.50 o 
   9  28   2       44.43       27.33      8.84 o 
  10  28   2       25.56       41.88     27.14 o 
  -9  29   2       69.67      103.88     12.37 o 
  -8  29   2      315.61      317.71     12.09 o 
  -7  29   2       63.27       53.85      9.12 o 
  -6  29   2     1144.66     1160.06     23.07 o 
  -5  29   2     1488.27     1476.53     27.35 o 
  -4  29   2      117.17      109.76      8.53 o 
  -3  29   2       17.37       16.45      6.98 o 
  -2  29   2     1890.81     1903.40     33.03 o 
  -1  29   2     7717.28     7633.94    138.27 o 
   0  29   2     5403.15     5567.59     85.82 o 
   1  29   2      701.08      679.86     17.19 o 
   2  29   2      201.09      318.56     10.63 o 
   3  29   2      302.86      312.14     10.66 o 
   4  29   2      376.33      339.32     14.16 o 
   5  29   2     1982.52     2184.03     37.44 o 
   6  29   2     1441.05     1271.92     21.20 o 
   7  29   2      585.90      654.07     16.15 o 
   8  29   2      107.97      104.41      9.70 o 
   9  29   2        0.68        2.12      8.26 o 
  -9  30   2        3.49       -0.16      9.86 o 
  -8  30   2       88.07       96.42      9.27 o 
  -7  30   2      349.73      328.76     16.45 o 
  -6  30   2       80.76       85.57      8.84 o 
  -5  30   2      789.45      684.19     16.20 o 
  -4  30   2      530.18      626.76     15.16 o 
  -3  30   2      546.12      542.44     13.94 o 
  -2  30   2     1136.81     1334.34     24.95 o 
  -1  30   2      559.08      591.04     40.05 o 
   0  30   2      707.65      747.52     16.55 o 
   1  30   2     1079.47     1029.76     20.52 o 
   2  30   2      653.32      657.22     15.31 o 
   3  30   2      175.38      201.46      9.47 o 
   4  30   2      571.61      446.87     12.70 o 
   5  30   2      816.20      788.90     17.73 o 
   6  30   2       90.75      135.77     11.99 o 
   7  30   2      205.16      242.87     13.98 o 
   8  30   2      211.52      188.90     13.94 o 
   9  30   2       50.04       44.03     18.40 o 
  -9  31   2       41.83       45.70     11.24 o 
  -8  31   2       34.44       46.36      8.90 o 
  -7  31   2       30.14       59.36      9.19 o 
  -6  31   2      210.86      223.56     10.77 o 
  -5  31   2      619.35      691.86     18.64 o 
  -4  31   2      172.29      186.66      9.47 o 
  -3  31   2      753.01      619.80     15.11 o 
  -2  31   2     2756.31     2995.26     48.87 o 
  -1  31   2     3254.24     3073.80     49.95 o 
   0  31   2     1356.67     1301.06     24.44 o 
   1  31   2      294.35      358.61     11.24 o 
   2  31   2       39.20       44.45     11.53 o 
   3  31   2       16.54       32.94      9.43 o 
   4  31   2      119.90      138.24     15.40 o 
   5  31   2     1316.68     1158.84     22.99 o 
   6  31   2      540.62      569.66     18.45 o 
   7  31   2      282.16      360.05     15.80 o 
   8  31   2        1.05       13.92     11.20 o 
  -9  32   2      140.82      112.25     12.47 o 
  -8  32   2      386.21      354.14     14.95 o 
  -7  32   2     1525.16     1500.11     28.31 o 
  -6  32   2     1161.99     1053.33     21.82 o 
  -5  32   2      157.21      133.68      9.62 o 
  -4  32   2      352.16      311.55     11.16 o 
  -3  32   2      409.02      379.67     11.88 o 
  -2  32   2      284.55      349.72     21.40 o 
  -1  32   2     1485.70     1456.99     41.54 o 
   0  32   2     2077.69     2118.18     36.21 o 
   1  32   2     3264.71     3294.43     54.12 o 
   2  32   2      280.55      272.50     10.38 o 
   3  32   2      677.86      637.83     15.33 o 
   4  32   2     2176.88     2178.39     37.39 o 
   5  32   2     1588.69     1567.25     35.36 o 
   6  32   2      519.03      484.85     17.41 o 
   7  32   2       22.59       29.28     10.82 o 
   8  32   2      149.91      151.53     19.03 o 
  -8  33   2        3.29       18.74      8.30 o 
  -7  33   2       69.15       86.90      9.66 o 
  -6  33   2      105.22      140.18     10.07 o 
  -5  33   2      121.23      130.82      9.57 o 
  -4  33   2       30.57       29.26      8.05 o 
  -3  33   2       27.29       12.45      7.24 o 
  -2  33   2      307.46      271.64     10.58 o 
  -1  33   2      149.13      220.55     11.34 o 
   0  33   2       60.99      138.74     13.23 o 
   1  33   2       25.98       97.25     18.43 o 
   2  33   2       67.47       98.62      8.38 o 
   3  33   2      106.99      138.58      9.10 o 
   4  33   2      193.83      188.34     16.71 o 
   5  33   2       10.59       69.50     24.24 o 
   6  33   2        1.56       12.95      9.63 o 
   7  33   2      238.60      250.16     20.58 o 
   8  33   2        1.73        9.56     14.49 o 
  -8  34   2      126.05      135.97     12.31 o 
  -7  34   2      418.48      411.16     13.66 o 
  -6  34   2      561.77      625.45     16.13 o 
  -5  34   2       11.20       22.11     10.15 o 
  -4  34   2      496.64      460.80     13.43 o 
  -3  34   2       19.26       14.41      7.47 o 
  -2  34   2       17.11       31.27      7.77 o 
  -1  34   2      409.05      420.33     12.44 o 
   0  34   2      942.88     1080.28     25.63 o 
   1  34   2      348.60      317.40     11.06 o 
   2  34   2      127.40      151.34      9.13 o 
   3  34   2       97.33      102.30      8.68 o 
   4  34   2     1131.30      972.63     25.06 o 
   5  34   2     1015.64     1090.62     27.32 o 
   6  34   2       75.39       79.25     16.76 o 
   7  34   2       35.89       50.33     17.09 o 
  -8  35   2        3.41        3.35      9.43 o 
  -7  35   2        6.29       17.99      8.82 o 
  -6  35   2      366.98      336.43     12.41 o 
  -5  35   2      589.71      580.43     15.48 o 
  -4  35   2      264.45      219.53     10.54 o 
  -3  35   2       16.82       31.47      7.99 o 
  -2  35   2     1432.97     1291.56     24.72 o 
  -1  35   2     1041.51     1011.60     20.65 o 
   0  35   2      275.75      356.13     11.76 o 
   1  35   2     1216.39     1188.30     23.16 o 
   2  35   2      186.94      141.16      9.18 o 
   3  35   2       71.76       45.18      8.25 o 
   4  35   2        9.81       21.01     12.47 o 
   5  35   2      361.51      441.78     23.96 o 
   6  35   2      790.98      724.41     31.09 o 
   7  35   2      156.93      165.45     20.07 o 
  -8  36   2        3.11        8.60      8.51 o 
  -7  36   2       38.27       33.07      9.39 o 
  -6  36   2       57.46       71.34      9.70 o 
  -5  36   2      593.23      683.18     16.83 o 
  -4  36   2      324.32      278.00     11.32 o 
  -3  36   2      107.20      100.35      8.97 o 
  -2  36   2      844.96      799.28     17.85 o 
  -1  36   2      253.30      315.09     11.24 o 
   0  36   2      259.88      307.51     11.12 o 
   1  36   2       79.73      108.80      8.85 o 
   2  36   2      949.23      925.76     19.67 o 
   3  36   2      600.31      612.28     18.94 o 
   4  36   2        3.00        4.36     13.77 o 
   5  36   2       24.55       20.31     14.91 o 
   6  36   2       23.99       81.25     16.97 o 
   7  36   2       85.76       44.33     16.19 o 
  -8  37   2       15.11        2.48     11.74 o 
  -7  37   2       17.14       19.94      9.54 o 
  -6  37   2      322.05      281.38     12.21 o 
  -5  37   2      504.17      538.88     14.97 o 
  -4  37   2      111.25      114.81      9.40 o 
  -3  37   2      430.21      471.47     13.66 o 
  -2  37   2      133.00      189.73     10.23 o 
  -1  37   2      794.70      776.51     17.45 o 
   0  37   2      215.59      199.84      9.81 o 
   1  37   2       28.48       37.77      8.16 o 
   2  37   2        4.13       49.77     16.64 o 
   3  37   2      420.25      409.88     22.91 o 
   4  37   2      256.28      266.74     19.92 o 
   5  37   2       90.62       61.83     16.19 o 
   6  37   2      636.46      553.76     27.09 o 
   7  37   2       41.11       55.95     18.10 o 
  -7  38   2       97.78       92.36     10.62 o 
  -6  38   2      196.07      196.27     11.09 o 
  -5  38   2      489.73      529.58     14.99 o 
  -4  38   2      144.74      175.83     10.26 o 
  -3  38   2       26.96       54.10     10.14 o 
  -2  38   2       75.66       83.52      8.83 o 
  -1  38   2       10.76       32.22      8.08 o 
   0  38   2      119.32      107.49      8.81 o 
   1  38   2      770.59      852.58     19.49 o 
   2  38   2     1397.09     1277.63     43.58 o 
   3  38   2     1092.68     1076.13     38.80 o 
   4  38   2      946.52      944.91     36.02 o 
   5  38   2      369.46      317.79     21.66 o 
   6  38   2       22.02       22.10     14.82 o 
  -7  39   2        0.31       13.00      9.78 o 
  -6  39   2      155.32      164.10     11.12 o 
  -5  39   2      144.90      140.27     13.50 o 
  -4  39   2     1111.25      974.29     20.86 o 
  -3  39   2      834.03      868.12     19.30 o 
  -2  39   2       63.80       81.44     14.37 o 
  -1  39   2      246.89      218.52     10.35 o 
   0  39   2       73.18       73.38     11.04 o 
   1  39   2      922.44      959.57     35.49 o 
   2  39   2      111.04      154.49     17.95 o 
   3  39   2      147.39      182.98     18.91 o 
   4  39   2      498.72      504.98     25.69 o 
   5  39   2       66.34       72.55     17.62 o 
   6  39   2      104.60       74.38     17.29 o 
  -7  40   2      175.30      156.49     21.54 o 
  -6  40   2       51.07       46.99      9.75 o 
  -5  40   2       99.57      113.99     10.66 o 
  -4  40   2       26.26       70.60     10.55 o 
  -3  40   2      376.56      385.48     13.10 o 
  -2  40   2      494.69      504.75     14.36 o 
  -1  40   2        6.15       14.57     11.77 o 
   0  40   2      148.54      169.53     12.72 o 
   1  40   2      414.85      445.66     24.31 o 
   2  40   2       83.58       91.70     15.98 o 
   3  40   2        0.69       -3.61     13.38 o 
   4  40   2       95.15       99.23     17.03 o 
   5  40   2       76.58       79.93     17.23 o 
  -6  41   2        2.20        0.45     10.51 o 
  -5  41   2      326.03      311.32     13.00 o 
  -4  41   2      860.56      783.12     26.11 o 
  -3  41   2      847.00      938.95     25.46 o 
  -2  41   2      314.75      281.09     14.53 o 
  -1  41   2        9.52       16.01     10.05 o 
   0  41   2      364.24      368.69     21.92 o 
   1  41   2     1078.33     1158.09     41.07 o 
   2  41   2      101.21      112.67     16.88 o 
   3  41   2       18.64       40.95     15.68 o 
   4  41   2       67.06       57.71     16.25 o 
   5  41   2       50.57       53.95     17.65 o 
  -6  42   2       97.87       27.03     16.34 o 
  -5  42   2      665.95      694.67     23.10 o 
  -4  42   2       56.83       72.57     13.78 o 
  -3  42   2        6.38       17.54     10.68 o 
  -2  42   2      424.67      420.37     16.83 o 
  -1  42   2        2.00       12.37     15.05 o 
   0  42   2       16.12       36.11     16.34 o 
   1  42   2      237.11      271.67     21.63 o 
   2  42   2     1026.45     1029.77     37.96 o 
   3  42   2      919.46      944.10     36.23 o 
   4  42   2       18.64       -4.18     14.96 o 
  -5  43   2       12.47       46.96     13.14 o 
  -4  43   2       11.17        9.72     11.09 o 
  -3  43   2       81.21       77.11     12.96 o 
  -2  43   2        0.54       22.85     15.38 o 
  -1  43   2        8.55       10.28     15.53 o 
   0  43   2        2.15       15.89     14.82 o 
   1  43   2       33.21       54.12     16.13 o 
   2  43   2        3.32       80.65     17.23 o 
   3  43   2        0.50       55.11     18.04 o 
   4  43   2        1.97       -2.84     14.93 o 
  -5  44   2      354.60      389.77     24.61 o 
  -4  44   2      221.91      222.28     16.29 o 
  -3  44   2        7.90       -0.12     14.55 o 
  -2  44   2      299.68      262.11     20.88 o 
  -1  44   2       20.42       21.57     15.65 o 
   0  44   2      157.27      191.77     19.62 o 
   1  44   2      224.08      237.85     20.04 o 
   2  44   2      799.30      787.85     32.59 o 
   3  44   2      678.90      648.00     29.66 o 
  -4  45   2      311.46      284.00     22.97 o 
  -3  45   2      499.86      452.80     26.23 o 
  -2  45   2      406.74      363.19     24.11 o 
  -1  45   2       28.28       29.45     16.49 o 
   0  45   2      194.99      173.57     20.04 o 
   1  45   2      297.12      308.53     22.01 o 
   2  45   2        9.40       20.64     16.46 o 
   3  45   2       19.70       35.61     16.13 o 
  -3  46   2       21.54       60.28     17.83 o 
  -2  46   2       24.21       25.90     17.53 o 
  -1  46   2        2.45        0.87     14.07 o 
   0  46   2       19.55       20.22     16.58 o 
   1  46   2       37.61       45.88     16.46 o 
   2  46   2       80.66       67.09     18.76 o 
  -1  47   2       78.46       88.27     18.55 o 
   0  47   2        1.37      -13.59     13.59 o 
 -12   1   3       63.68       89.12     12.89 o 
 -11   1   3       33.32       39.63     11.30 o 
 -10   1   3       12.81        6.68      8.86 o 
  -9   1   3      690.93      699.38     27.03 o 
  -8   1   3     1129.76     1137.59     27.28 o 
  -7   1   3     1078.23     1164.21     27.78 o 
  -6   1   3      656.94      808.49     20.84 o 
  -5   1   3        1.29        5.79      9.36 o 
  -4   1   3     5585.60     6072.36     92.70 o 
  -3   1   3    22289.85    19464.53    351.19 o 
  -2   1   3      374.73      590.38     15.83 o 
  -1   1   3     2938.45     3463.81     41.56 o 
   0   1   3      379.12      297.41      8.02 o 
   1   1   3     1182.11     1314.82     16.19 o 
   2   1   3      306.12      376.72      6.94 o 
   3   1   3     5756.90     5257.81     60.97 o 
   4   1   3    11912.57    10931.17    159.74 o 
   5   1   3     1659.47     1654.62     35.72 o 
   6   1   3      175.42      201.40     10.95 o 
   7   1   3       16.28        2.80      7.89 o 
   8   1   3     1505.70     1686.76     37.39 o 
   9   1   3      320.26      238.13     13.43 o 
  10   1   3      402.38      355.49     15.99 o 
  11   1   3      389.41      385.29     16.76 o 
 -12   2   3      100.46      100.18     19.56 o 
 -11   2   3      866.16      884.59     24.40 o 
 -10   2   3      310.26      279.41     14.68 o 
  -9   2   3     2197.50     2506.30     51.87 o 
  -8   2   3      616.50      525.83     16.91 o 
  -7   2   3      587.58      490.83     15.75 o 
  -6   2   3      562.84      732.34     19.53 o 
  -5   2   3       16.75       21.85      7.15 o 
  -4   2   3      585.80      508.72     14.94 o 
  -3   2   3     4032.73     3970.60     76.00 o 
  -2   2   3     2186.05     1767.99     29.93 o 
  -1   2   3     6823.68     7110.07     91.34 o 
   0   2   3     9241.41     9177.54     94.82 o 
   1   2   3      501.10      542.34      8.47 o 
   2   2   3     6035.19     5420.34     62.64 o 
   3   2   3     1392.82     1117.87     19.83 o 
   4   2   3      391.35      474.88     11.74 o 
   5   2   3     1107.87     1170.63     27.16 o 
   6   2   3      985.74      896.90     22.70 o 
   7   2   3       42.60       78.45     10.12 o 
   8   2   3      463.44      394.29     15.11 o 
   9   2   3      649.80      713.00     20.91 o 
  10   2   3     1365.06     1316.38     31.89 o 
  11   2   3       79.25       90.98     12.60 o 
 -12   3   3        0.46       -1.45     10.32 o 
 -11   3   3      552.61      528.71     18.78 o 
 -10   3   3      207.02      264.75     13.95 o 
  -9   3   3        1.91       72.18     10.59 o 
  -8   3   3       28.79       41.02      8.88 o 
  -7   3   3      520.56      455.00     14.99 o 
  -6   3   3     1596.47     1525.10     69.63 o 
  -5   3   3     2596.35     3181.52     62.51 o 
  -4   3   3      433.57      541.68     15.45 o 
  -3   3   3     1005.02      940.44     22.23 o 
  -2   3   3     3436.20     3238.66     51.22 o 
  -1   3   3       81.93      128.71      5.43 o 
   0   3   3       19.94       85.92      9.29 o 
   1   3   3     4626.97     3845.70     45.35 o 
   2   3   3     3227.52     2821.26     34.26 o 
   3   3   3       29.97       81.29      4.82 o 
   4   3   3     5178.32     5244.18     68.77 o 
   5   3   3       11.49       27.14      8.16 o 
   6   3   3     1645.64     1585.80     34.87 o 
   7   3   3      355.28      418.96     15.11 o 
   8   3   3     1055.53     1110.68     27.36 o 
   9   3   3       12.92       30.94      9.99 o 
  10   3   3      441.37      431.35     17.32 o 
  11   3   3      125.23      148.59     18.64 o 
 -12   4   3       14.48        0.49     10.75 o 
 -11   4   3       43.84       47.81     11.70 o 
 -10   4   3      639.36      554.30     18.52 o 
  -9   4   3     1854.34     2098.98     44.66 o 
  -8   4   3      299.40      196.87     11.70 o 
  -7   4   3      566.31      426.17     14.74 o 
  -6   4   3       15.30       48.54      9.90 o 
  -5   4   3     3849.86     4222.46     81.01 o 
  -4   4   3        1.73       69.90     48.55 o 
  -3   4   3     7546.47     7487.60    138.45 o 
  -2   4   3    19136.21    19467.50    316.48 o 
  -1   4   3    20287.10    19969.31    249.92 o 
   0   4   3     1183.31     1559.15     20.36 o 
   1   4   3     2475.00     3049.35     36.68 o 
   2   4   3     9115.49     9650.72    108.86 o 
   3   4   3       33.72       58.31      8.16 o 
   4   4   3     1416.65     1857.25     27.05 o 
   5   4   3     2416.46     2672.11     53.74 o 
   6   4   3     1378.71     1196.79     28.03 o 
   7   4   3     1841.11     1724.81     37.67 o 
   8   4   3       28.18       12.95      9.28 o 
   9   4   3     1695.94     1740.85     38.84 o 
  10   4   3      618.01      650.95     20.59 o 
  11   4   3        2.26       -0.53     11.80 o 
 -12   5   3       31.37       11.95     11.29 o 
 -11   5   3       64.11       42.15     10.70 o 
 -10   5   3      374.94      468.27     16.95 o 
  -9   5   3      504.32      473.26     23.51 o 
  -8   5   3     1394.37     1490.92     33.59 o 
  -7   5   3     1932.30     2372.84     48.78 o 
  -6   5   3     3892.24     3788.08     73.55 o 
  -5   5   3    10499.43    11098.11    203.09 o 
  -4   5   3     3899.92     4105.95     78.64 o 
  -3   5   3     8953.31     9225.46    138.07 o 
  -2   5   3     9027.33    10286.13    130.55 o 
  -1   5   3      383.65      421.62     15.37 o 
   0   5   3      112.06      157.79      5.16 o 
   1   5   3     7516.21     7814.47     81.24 o 
   2   5   3     8739.77    11063.97    124.30 o 
   3   5   3    12179.65    10944.98    123.11 o 
   4   5   3     2022.49     1573.29     23.57 o 
   5   5   3     1965.11     2421.58     40.14 o 
   6   5   3     2831.88     2757.41     55.60 o 
   7   5   3      503.68      555.24     47.90 o 
   8   5   3      198.53      222.75     17.01 o 
   9   5   3      195.37      195.65     12.85 o 
  10   5   3      432.59      442.69     17.19 o 
  11   5   3        0.83       29.99     17.00 o 
 -12   6   3       57.94       80.78     13.05 o 
 -11   6   3      651.68      579.88     19.45 o 
 -10   6   3       21.96       24.24      9.75 o 
  -9   6   3      297.78      328.53     21.52 o 
  -8   6   3       32.48       47.30      9.90 o 
  -7   6   3     1563.47     1663.69     36.23 o 
  -6   6   3       36.54      118.15     24.39 o 
  -5   6   3     8729.93     9267.32    170.60 o 
  -4   6   3     4607.01     4570.51     86.92 o 
  -3   6   3     9441.70     9326.42    153.88 o 
  -2   6   3     5575.22     5394.67     70.27 o 
  -1   6   3      593.38      421.55      8.95 o 
   0   6   3     5070.75     4990.73     65.25 o 
   1   6   3    11808.90    10126.47    104.39 o 
   2   6   3      179.58      522.37      9.26 o 
   3   6   3     6931.73     6222.35     80.70 o 
   4   6   3     2781.36     2024.87     35.32 o 
   5   6   3     2850.05     2837.55     46.16 o 
   6   6   3      958.14      924.94     26.73 o 
   7   6   3     7834.43     7652.13    142.77 o 
   8   6   3     1550.52     1547.19     34.95 o 
   9   6   3      225.41      199.15     19.70 o 
  10   6   3       18.33       12.32     10.45 o 
  11   6   3      195.66      167.54     17.50 o 
 -12   7   3       17.58       34.17     15.58 o 
 -11   7   3       22.24       55.91     11.16 o 
 -10   7   3       12.26       34.23     10.22 o 
  -9   7   3      591.64      617.21     22.24 o 
  -8   7   3     2962.82     2744.65     55.73 o 
  -7   7   3      516.82      450.94     15.13 o 
  -6   7   3      720.03      848.12     21.58 o 
  -5   7   3      468.84      538.51     15.88 o 
  -4   7   3     2230.46     2624.41     64.69 o 
  -3   7   3     2244.80     2166.67     51.14 o 
  -2   7   3      122.41       78.28      5.05 o 
  -1   7   3     2938.05     3457.14     46.32 o 
   0   7   3        2.43       29.70     19.60 o 
   1   7   3     1061.11     1259.00     15.69 o 
   2   7   3     2183.91     1466.10     19.52 o 
   3   7   3     1217.80     1658.78     29.73 o 
   4   7   3    11795.90    12635.30    159.92 o 
   5   7   3      454.63      387.47     11.00 o 
   6   7   3        7.20       12.44      8.31 o 
   7   7   3     1928.99     1979.47     42.28 o 
   8   7   3     1156.16     1294.28     30.56 o 
   9   7   3       61.88       26.31     12.37 o 
  10   7   3       11.52        2.43      9.75 o 
  11   7   3      102.64      125.80     19.91 o 
 -12   8   3      487.26      499.67     22.87 o 
 -11   8   3     1055.36     1070.99     44.94 o 
 -10   8   3      224.82      200.38     18.68 o 
  -9   8   3       40.05       73.87      9.98 o 
  -8   8   3      271.21      287.81     12.97 o 
  -7   8   3     1540.45     1729.38     37.40 o 
  -6   8   3      404.36      296.47     12.27 o 
  -5   8   3     1148.51     1056.91     20.33 o 
  -4   8   3    17585.79    17989.25    286.36 o 
  -3   8   3      812.78      604.15     15.02 o 
  -2   8   3      288.07      251.92     12.28 o 
  -1   8   3     4141.66     4342.02     57.23 o 
   0   8   3    19337.57    18960.13    212.97 o 
   1   8   3    25881.74    26300.48    266.27 o 
   2   8   3     1972.69     1781.38     21.00 o 
   3   8   3      307.01      603.48     11.56 o 
   4   8   3     2769.54     3268.61     44.47 o 
   5   8   3      973.27     1013.10     16.91 o 
   6   8   3      407.40      457.75     12.47 o 
   7   8   3     1600.80     1922.04     41.27 o 
   8   8   3     1696.83     1547.70     35.03 o 
   9   8   3        1.73       -0.86      8.70 o 
  10   8   3       80.59       97.88     12.32 o 
  11   8   3      557.42      466.13     18.57 o 
 -12   9   3      129.30      164.46     21.39 o 
 -11   9   3      103.49      133.09     13.37 o 
 -10   9   3      657.09      659.59     30.71 o 
  -9   9   3        7.58       -7.34      7.94 o 
  -8   9   3      502.21      532.18     16.95 o 
  -7   9   3        5.75       12.19      7.83 o 
  -6   9   3     4812.60     4580.10     71.49 o 
  -5   9   3     2279.82     2894.82     46.85 o 
  -4   9   3      658.53      633.41     15.96 o 
  -3   9   3     8517.88     7991.84    102.40 o 
  -2   9   3     2051.60     1532.77     20.35 o 
  -1   9   3     3741.53     3978.02     52.78 o 
   0   9   3     5736.82     6604.56     76.35 o 
   1   9   3    28671.95    26428.07    267.55 o 
   2   9   3    10845.50    10676.24    121.50 o 
   3   9   3     1984.22     2337.22     29.42 o 
   4   9   3     4403.62     4012.32     53.62 o 
   5   9   3     1988.18     1861.07     27.32 o 
   6   9   3     1277.07     1042.91     20.62 o 
   7   9   3      632.98      459.50     16.03 o 
   8   9   3      167.32      183.32     11.90 o 
   9   9   3       54.94       54.84     10.74 o 
  10   9   3      300.03      295.37     14.92 o 
  11   9   3      290.31      287.07     16.00 o 
 -12  10   3      103.64      152.37     20.10 o 
 -11  10   3       79.55       76.73      9.86 o 
 -10  10   3       14.65       25.45      8.79 o 
  -9  10   3       27.73       41.15      7.87 o 
  -8  10   3        4.26       51.77      8.00 o 
  -7  10   3      186.17      249.63      9.60 o 
  -6  10   3      718.14      805.82     22.00 o 
  -5  10   3        1.96       26.41      6.46 o 
  -4  10   3        4.09        2.10      4.68 o 
  -3  10   3     1472.91     1563.14     20.79 o 
  -2  10   3      698.05     1037.31     14.90 o 
  -1  10   3    17289.30    16962.25    212.72 o 
   0  10   3     6755.67     6181.51     71.70 o 
   1  10   3    14936.98    15555.52    158.79 o 
   2  10   3     1210.56     1390.11     18.87 o 
   3  10   3      519.02      427.79      8.45 o 
   4  10   3       53.76       46.67      6.42 o 
   5  10   3     2150.56     1573.11     31.67 o 
   6  10   3      257.98      452.88     19.34 o 
   7  10   3      275.31      245.45     18.85 o 
   8  10   3      307.98      313.74     14.03 o 
   9  10   3        4.75        7.44      9.74 o 
  10  10   3        9.13       -4.68      9.39 o 
  11  10   3      265.54      241.50     14.97 o 
 -12  11   3      197.16      156.04     20.07 o 
 -11  11   3      173.11      141.20     11.09 o 
 -10  11   3      738.28      829.70     18.93 o 
  -9  11   3       30.32       11.97      7.30 o 
  -8  11   3       32.98       29.98      7.43 o 
  -7  11   3      649.11      931.25     19.12 o 
  -6  11   3     7947.06     7312.79    111.07 o 
  -5  11   3     4166.24     4164.10     71.94 o 
  -4  11   3     2612.53     3259.41     44.20 o 
  -3  11   3     6276.27     6609.57     76.57 o 
  -2  11   3     2454.80     2637.70     32.58 o 
  -1  11   3    11797.54    12913.47    162.87 o 
   0  11   3      570.68      334.06      8.11 o 
   1  11   3    39077.88    36468.53    368.07 o 
   2  11   3    23924.67    25203.54    282.19 o 
   3  11   3     2533.20     2383.44     29.95 o 
   4  11   3       50.91      135.43      5.58 o 
   5  11   3     4215.40     4753.92     62.95 o 
   6  11   3     7514.67     7692.83    116.75 o 
   7  11   3     3278.98     3020.96     60.70 o 
   8  11   3      165.95      200.81     12.31 o 
   9  11   3      129.19      121.55     11.42 o 
  10  11   3      142.51      160.81     13.12 o 
  11  11   3      324.09      293.72     15.69 o 
 -11  12   3      182.39      147.80     11.02 o 
 -10  12   3        8.21       20.02      8.42 o 
  -9  12   3        5.33        0.54      7.20 o 
  -8  12   3      123.07       88.42      8.40 o 
  -7  12   3      261.77      291.88      9.08 o 
  -6  12   3     1039.08      892.20     24.43 o 
  -5  12   3     1305.57     1361.00     24.80 o 
  -4  12   3    10576.03    10245.76    116.89 o 
  -3  12   3       48.80       21.61      5.23 o 
  -2  12   3        6.75        7.43      3.91 o 
  -1  12   3      652.66      400.26     28.77 o 
   0  12   3     3501.86     4055.87     48.23 o 
   1  12   3      257.15      183.09     19.80 o 
   2  12   3     1090.19     1322.25     18.17 o 
   3  12   3      166.84      318.34      7.34 o 
   4  12   3      934.42      694.10     11.51 o 
   5  12   3       98.72       93.61      5.60 o 
   6  12   3      171.81      246.64      9.93 o 
   7  12   3      450.23      406.61     12.14 o 
   8  12   3     1304.77     1325.34     31.17 o 
   9  12   3      115.70      130.89     16.06 o 
  10  12   3       23.18       10.07     10.12 o 
  11  12   3       45.53       56.21     12.41 o 
 -11  13   3        9.94       37.27     11.93 o 
 -10  13   3      314.49      336.41     12.46 o 
  -9  13   3       25.67       26.66      7.79 o 
  -8  13   3      541.67      551.53     17.65 o 
  -7  13   3      103.49      100.95      9.50 o 
  -6  13   3     2371.87     2312.56     38.77 o 
  -5  13   3     2603.87     2851.77     46.30 o 
  -4  13   3     1896.74     1859.42     24.87 o 
  -3  13   3      194.85       70.21      4.73 o 
  -2  13   3      117.77       33.75     10.27 o 
  -1  13   3     1633.61     1952.37     27.96 o 
   0  13   3     3229.57     3790.49     45.34 o 
   1  13   3     1782.56     1970.91     39.61 o 
   2  13   3     6296.80     6007.27     69.96 o 
   3  13   3     2039.31     1711.60     22.57 o 
   4  13   3     1546.14     1406.10     19.35 o 
   5  13   3     2646.36     2406.64     30.50 o 
   6  13   3     2332.75     2177.07     31.94 o 
   7  13   3      301.71      351.10      9.91 o 
   8  13   3      155.55      133.00     11.80 o 
   9  13   3       38.87       63.88      9.17 o 
  10  13   3      118.70      153.87     16.68 o 
  11  13   3      146.69      137.30     14.68 o 
 -11  14   3      738.99      753.28     22.87 o 
 -10  14   3       32.57       28.12      8.44 o 
  -9  14   3       75.05       63.20      8.47 o 
  -8  14   3       57.35       82.13      8.36 o 
  -7  14   3     1108.26     1144.28     30.22 o 
  -6  14   3      281.19      414.74     22.40 o 
  -5  14   3     2199.61     2342.97     38.99 o 
  -4  14   3      529.34      491.13     10.54 o 
  -3  14   3       69.30      221.20      6.17 o 
  -2  14   3      885.91      872.91     13.16 o 
  -1  14   3      347.66      357.04      8.49 o 
   0  14   3    34634.02    31355.27    396.62 o 
   1  14   3    21832.70    23086.86    293.14 o 
   2  14   3      541.45      498.39      9.17 o 
   3  14   3       58.27      141.18      6.35 o 
   4  14   3      158.19      195.40      6.30 o 
   5  14   3      126.83      170.96      6.38 o 
   6  14   3      789.62      910.04     16.30 o 
   7  14   3     1315.93     1542.11     25.17 o 
   8  14   3     1394.13     1174.50     23.21 o 
   9  14   3      364.81      344.81     12.40 o 
  10  14   3        2.68        5.06     10.12 o 
  11  14   3      458.74      422.95     17.70 o 
 -11  15   3       48.62       77.64     12.66 o 
 -10  15   3        0.03        4.24      9.44 o 
  -9  15   3      121.33       99.27      9.03 o 
  -8  15   3      928.26      969.04     20.02 o 
  -7  15   3      782.02      704.71     16.12 o 
  -6  15   3      126.54      139.01      8.21 o 
  -5  15   3     1108.10     1263.85     20.30 o 
  -4  15   3     2783.60     2674.91     37.73 o 
  -3  15   3     2016.07     2081.14     39.82 o 
  -2  15   3      160.25       65.82      5.09 o 
  -1  15   3     1489.76     1096.62     23.06 o 
   0  15   3      115.12      145.23     28.10 o 
   1  15   3      147.61      255.43     53.42 o 
   2  15   3      199.39      267.60      7.43 o 
   3  15   3     8526.24     7503.33     86.62 o 
   4  15   3     3047.48     3645.06     44.07 o 
   5  15   3     5135.00     4739.93     67.32 o 
   6  15   3      974.93      795.76     14.93 o 
   7  15   3     2765.04     3213.92     50.27 o 
   8  15   3      970.29     1036.66     21.34 o 
   9  15   3       64.55       63.79     10.99 o 
  10  15   3      304.48      276.04     15.02 o 
  11  15   3       34.88       40.83     11.80 o 
 -11  16   3      179.77      163.71     14.21 o 
 -10  16   3        1.13       12.96      9.93 o 
  -9  16   3      148.69      121.92     13.80 o 
  -8  16   3        2.88       54.08      7.94 o 
  -7  16   3     1008.88     1287.42     24.41 o 
  -6  16   3       45.69       49.43      7.50 o 
  -5  16   3     1593.13     1542.90     23.81 o 
  -4  16   3       69.75       61.29      8.67 o 
  -3  16   3      689.35      643.95     10.77 o 
  -2  16   3    12538.77    12376.70    159.04 o 
  -1  16   3      511.29      439.05      9.54 o 
   0  16   3     6601.19     6030.54     91.85 o 
   1  16   3      796.98      883.44     15.11 o 
   2  16   3     1386.80     1573.38     21.03 o 
   3  16   3     3700.91     3670.38     44.27 o 
   4  16   3      401.33      534.20      9.87 o 
   5  16   3      270.15      126.21      6.92 o 
   6  16   3       53.39        6.03      5.63 o 
   7  16   3      195.63      218.51      9.22 o 
   8  16   3       76.64      103.40     13.56 o 
   9  16   3      128.11      129.49     11.89 o 
  10  16   3      136.21      138.82     12.87 o 
  11  16   3      131.54      136.42     19.12 o 
 -11  17   3       43.55       22.76     24.37 o 
 -10  17   3       13.90       31.31     11.03 o 
  -9  17   3        9.85       15.35      9.60 o 
  -8  17   3     1025.75      995.83     29.74 o 
  -7  17   3     1655.61     2020.34     34.95 o 
  -6  17   3     1295.41     1066.59     24.32 o 
  -5  17   3     2305.76     2321.74     33.57 o 
  -4  17   3      849.62      624.38     12.24 o 
  -3  17   3       16.04       15.32      6.27 o 
  -2  17   3     2997.53     2823.03     60.60 o 
  -1  17   3        0.98        3.82      6.59 o 
   0  17   3     1546.19     2114.08     30.47 o 
   1  17   3     3134.31     2539.19     37.55 o 
   2  17   3     2787.29     2857.55     35.23 o 
   3  17   3     4516.87     5241.30     61.65 o 
   4  17   3     2723.82     2241.10     28.61 o 
   5  17   3     3998.53     4282.55     58.18 o 
   6  17   3       10.92       19.72      6.07 o 
   7  17   3     1546.24     1345.22     21.98 o 
   8  17   3      647.77      652.99     13.92 o 
   9  17   3        4.78       16.78     14.77 o 
  10  17   3       45.83       74.64     18.43 o 
  11  17   3        0.02       13.95     15.83 o 
 -11  18   3       12.27        5.47     15.41 o 
 -10  18   3      289.92      296.19     14.99 o 
  -9  18   3     1505.71     1456.55     33.82 o 
  -8  18   3       42.63       46.48      9.74 o 
  -7  18   3      255.27      302.35     35.44 o 
  -6  18   3       40.17       22.32      9.02 o 
  -5  18   3      262.32      226.10      7.80 o 
  -4  18   3      483.73      493.25     10.71 o 
  -3  18   3     2084.97     2131.80     30.89 o 
  -2  18   3    18220.95    17627.44    224.87 o 
  -1  18   3     7710.74     7452.70     97.37 o 
   0  18   3        2.74       17.75      4.80 o 
   1  18   3     3689.45     3857.98     52.38 o 
   2  18   3     5603.40     4815.29     56.90 o 
   3  18   3     4580.43     5049.52     59.56 o 
   4  18   3       32.32       22.34      5.54 o 
   5  18   3      844.07     1056.60     20.65 o 
   6  18   3       18.66       41.67      6.29 o 
   7  18   3      312.42      416.62     10.77 o 
   8  18   3      874.92      991.87     20.92 o 
   9  18   3      895.68      856.83     23.74 o 
  10  18   3      558.26      539.63     19.34 o 
 -11  19   3       53.43       39.41     12.16 o 
 -10  19   3       24.58       49.80     11.60 o 
  -9  19   3      105.46      132.59     12.02 o 
  -8  19   3       40.84       58.23     10.10 o 
  -7  19   3       44.81       23.62      9.47 o 
  -6  19   3      233.70      206.64      9.56 o 
  -5  19   3      311.01      516.49     13.20 o 
  -4  19   3       49.00      130.56      7.95 o 
  -3  19   3      132.97      118.78     28.51 o 
  -2  19   3     2376.04     2447.82    135.90 o 
  -1  19   3      658.10      903.42     17.71 o 
   0  19   3       33.47       20.12      4.94 o 
   1  19   3     2141.08     2455.16     34.86 o 
   2  19   3      627.99      457.05     12.03 o 
   3  19   3       44.68       24.49      4.72 o 
   4  19   3       25.53       51.44      5.88 o 
   5  19   3      167.27      163.08      7.39 o 
   6  19   3       56.82      102.62      7.17 o 
   7  19   3      619.67      460.67     14.96 o 
   8  19   3       11.63       27.85      8.33 o 
   9  19   3        6.35       32.17     13.89 o 
  10  19   3      144.50      192.72     14.52 o 
 -11  20   3       36.34       37.49     16.64 o 
 -10  20   3      407.40      412.53     16.72 o 
  -9  20   3     1133.52     1137.13     59.07 o 
  -8  20   3       46.96       90.59     10.68 o 
  -7  20   3       49.31       41.92      9.74 o 
  -6  20   3        1.40       38.08      7.61 o 
  -5  20   3       74.96       84.59      7.64 o 
  -4  20   3        0.78       11.74     18.18 o 
  -3  20   3     2988.02     3111.46     50.06 o 
  -2  20   3    11371.76    11165.26    166.35 o 
  -1  20   3     1376.52     1523.19     27.01 o 
   0  20   3       14.63       13.46      4.91 o 
   1  20   3      484.85      583.05    110.13 o 
   2  20   3     4925.71     4998.40     58.97 o 
   3  20   3     2724.37     2158.34     32.27 o 
   4  20   3      442.87      512.17     16.62 o 
   5  20   3     3634.10     3407.52     47.61 o 
   6  20   3      309.24      351.93      9.75 o 
   7  20   3        0.05        8.97      7.04 o 
   8  20   3      245.35      190.50     10.31 o 
   9  20   3      617.42      599.73     19.69 o 
  10  20   3      880.38      923.16     25.50 o 
 -10  21   3       27.49       24.16     15.23 o 
  -9  21   3      935.11      864.60     33.10 o 
  -8  21   3     2563.57     2462.72     41.89 o 
  -7  21   3      351.37      254.99     13.19 o 
  -6  21   3       97.93       99.74      8.37 o 
  -5  21   3      822.54      847.69     17.89 o 
  -4  21   3     5891.00     5726.35     88.00 o 
  -3  21   3     2814.61     2466.62     40.82 o 
  -2  21   3        5.47       11.53      9.66 o 
  -1  21   3     6995.41     6629.58    100.78 o 
   0  21   3      612.50      726.89     15.59 o 
   1  21   3     1795.43     1569.91     23.89 o 
   2  21   3      255.86      200.08     12.66 o 
   3  21   3     4285.11     4097.77     55.69 o 
   4  21   3     4039.04     4544.80     61.40 o 
   5  21   3     2900.78     2708.05     38.62 o 
   6  21   3      146.71      202.76      8.13 o 
   7  21   3      212.62      238.92     12.71 o 
   8  21   3     1199.58     1147.37     23.03 o 
   9  21   3      240.54      205.18     13.40 o 
  10  21   3        1.65       22.32     11.31 o 
 -10  22   3        6.97        0.46     10.87 o 
  -9  22   3       37.83       42.80     10.57 o 
  -8  22   3        1.26       34.35     16.49 o 
  -7  22   3      200.32      156.82     11.94 o 
  -6  22   3       73.70       71.61      8.17 o 
  -5  22   3      271.24      276.91     10.12 o 
  -4  22   3     1312.65     1226.40     28.04 o 
  -3  22   3     3033.72     2814.14     45.85 o 
  -2  22   3       39.14      136.70      7.91 o 
  -1  22   3        3.09       36.71     11.71 o 
   0  22   3       12.41       51.95      7.92 o 
   1  22   3      351.82      280.97     12.45 o 
   2  22   3      111.90       98.59      5.33 o 
   3  22   3       10.12       25.25     15.75 o 
   4  22   3       83.47       71.08     11.50 o 
   5  22   3       43.78      177.50      8.98 o 
   6  22   3        0.38       24.09      7.54 o 
   7  22   3       93.64       94.60      8.65 o 
   8  22   3      122.15      127.71      9.69 o 
   9  22   3        0.74       11.96     10.54 o 
  10  22   3        3.70       30.96     11.86 o 
 -10  23   3       28.71       22.31     10.81 o 
  -9  23   3      325.07      275.70     14.17 o 
  -8  23   3     1662.28     1656.12     37.26 o 
  -7  23   3      915.40      994.87     42.71 o 
  -6  23   3      125.61      105.46      8.63 o 
  -5  23   3      376.56      352.23     11.26 o 
  -4  23   3     1668.91     1623.61     28.92 o 
  -3  23   3     5229.26     5949.00     91.19 o 
  -2  23   3      125.02       66.47     14.82 o 
  -1  23   3    11432.48    11319.44    168.69 o 
   0  23   3        2.17       13.12      6.16 o 
   1  23   3     1480.24     1569.03     27.79 o 
   2  23   3        2.26        7.50      6.24 o 
   3  23   3     2419.73     2531.50     36.16 o 
   4  23   3     1714.28     1317.39     21.15 o 
   5  23   3     1132.76     1284.17     20.94 o 
   6  23   3      311.15      392.87     12.09 o 
   7  23   3        5.17       18.78      7.59 o 
   8  23   3     1333.71     1363.54     26.26 o 
   9  23   3      432.61      456.20     14.25 o 
  10  23   3        4.93       15.59     11.23 o 
 -10  24   3      300.96      284.58     15.14 o 
  -9  24   3      488.74      443.27     24.05 o 
  -8  24   3       20.45       44.92     39.98 o 
  -7  24   3        3.21       12.60      7.90 o 
  -6  24   3       52.33       93.28      8.40 o 
  -5  24   3      115.91      105.44      8.47 o 
  -4  24   3       88.52       45.03     13.87 o 
  -3  24   3     2819.62     2508.36     41.58 o 
  -2  24   3    12121.99    11387.75    190.19 o 
  -1  24   3      464.99      687.51     29.86 o 
   0  24   3       13.26       15.75      6.44 o 
   1  24   3      425.96      409.35     13.10 o 
   2  24   3     1734.59     1594.46     28.28 o 
   3  24   3      721.45      913.76     16.02 o 
   4  24   3       41.55       52.07      6.29 o 
   5  24   3      883.39     1071.24     18.34 o 
   6  24   3     1320.84     1250.53     24.06 o 
   7  24   3      287.75      213.91     10.00 o 
   8  24   3      299.62      384.91     12.97 o 
   9  24   3      745.47      701.89     17.56 o 
  10  24   3      510.80      510.18     19.44 o 
 -10  25   3       44.11       61.56     11.82 o 
  -9  25   3        4.54       13.10      9.96 o 
  -8  25   3       34.91       26.60     10.26 o 
  -7  25   3        1.14        0.32      7.28 o 
  -6  25   3     1200.99     1299.61     24.87 o 
  -5  25   3      423.18      226.55      9.59 o 
  -4  25   3      333.64      562.68     14.04 o 
  -3  25   3      180.73      193.94     25.01 o 
  -2  25   3      293.70      423.31     86.22 o 
  -1  25   3     2223.62     1905.20     32.79 o 
   0  25   3      772.11      880.22     18.03 o 
   1  25   3      788.28      630.37     14.51 o 
   2  25   3      197.95      346.06     10.70 o 
   3  25   3       41.98       86.94      7.88 o 
   4  25   3      284.14      214.15      8.49 o 
   5  25   3      410.02      405.92     12.03 o 
   6  25   3      386.86      513.68     13.80 o 
   7  25   3       59.88       59.92      8.56 o 
   8  25   3        2.98        6.98      8.80 o 
   9  25   3      180.29      171.05     11.44 o 
  10  25   3        1.73       29.36     20.43 o 
 -10  26   3      169.95      173.54     14.07 o 
  -9  26   3      324.35      291.48     14.82 o 
  -8  26   3        2.59        6.18     10.02 o 
  -7  26   3      540.03      455.50     20.52 o 
  -6  26   3      227.29      357.79     11.88 o 
  -5  26   3      612.72      694.15     16.09 o 
  -4  26   3      366.79      515.50     13.41 o 
  -3  26   3     1280.75     1587.05     28.42 o 
  -2  26   3     3687.33     3667.93     58.34 o 
  -1  26   3      687.36      716.57     24.31 o 
   0  26   3     1111.56     1343.80     24.75 o 
   1  26   3       79.64      162.26      8.45 o 
   2  26   3     1280.44     1246.80     23.42 o 
   3  26   3      634.65      444.69     15.55 o 
   4  26   3      138.83      128.61      8.58 o 
   5  26   3      787.55      683.34     19.93 o 
   6  26   3       51.41       78.26      8.52 o 
   7  26   3        5.55        6.06      7.50 o 
   8  26   3        0.11       -0.68      9.54 o 
   9  26   3      290.47      288.29     12.58 o 
  10  26   3      266.70      255.09     21.09 o 
  -9  27   3       68.35       68.89     11.50 o 
  -8  27   3      253.63      279.20     14.59 o 
  -7  27   3      972.10      856.53     19.01 o 
  -6  27   3      371.42      438.97     13.08 o 
  -5  27   3     1202.36     1219.99     26.04 o 
  -4  27   3      605.52      550.55     15.20 o 
  -3  27   3       99.39       74.56     11.79 o 
  -2  27   3       36.07      125.07     17.30 o 
  -1  27   3      650.74      541.55     13.49 o 
   0  27   3       16.56      112.28     19.01 o 
   1  27   3        3.88       20.15      7.44 o 
   2  27   3       16.55       14.84      7.52 o 
   3  27   3      331.60      397.37     12.77 o 
   4  27   3     1519.46     1868.07     40.16 o 
   5  27   3     2235.16     2032.32     43.35 o 
   6  27   3     1407.35     1318.77     31.18 o 
   7  27   3      604.78      578.29     18.86 o 
   8  27   3      223.36      243.05     14.64 o 
   9  27   3       31.00       64.60     12.36 o 
  -9  28   3       20.12       23.70     10.02 o 
  -8  28   3      171.23      232.61     20.52 o 
  -7  28   3      412.07      353.39     13.88 o 
  -6  28   3       38.47       31.66     10.50 o 
  -5  28   3     1385.96     1266.33     24.29 o 
  -4  28   3      882.86      764.66     17.04 o 
  -3  28   3      761.99      768.04     16.84 o 
  -2  28   3       99.93       21.83      7.19 o 
  -1  28   3      384.19      237.04      9.61 o 
   0  28   3     3268.76     3250.73     52.34 o 
   1  28   3     1362.21     1542.31     27.77 o 
   2  28   3       93.52       82.27      7.65 o 
   3  28   3       38.66      108.88      8.44 o 
   4  28   3      450.99      488.81     16.38 o 
   5  28   3      791.32      975.64     40.49 o 
   6  28   3      102.46      148.52     12.03 o 
   7  28   3      349.97      320.16     15.10 o 
   8  28   3      264.23      265.50     14.99 o 
   9  28   3       18.80       17.78     11.69 o 
  -9  29   3        7.38       -2.48     11.60 o 
  -8  29   3      319.83      327.44     15.65 o 
  -7  29   3       53.25       70.77      9.40 o 
  -6  29   3      591.08      541.29     18.07 o 
  -5  29   3        0.71       22.68      9.57 o 
  -4  29   3      987.45      972.50     20.00 o 
  -3  29   3       57.56      164.64      9.04 o 
  -2  29   3      430.08      523.94     13.49 o 
  -1  29   3      152.71      269.77     16.78 o 
   0  29   3     1065.62      862.45     18.13 o 
   1  29   3      234.18      232.48     10.28 o 
   2  29   3       21.94       19.05      6.88 o 
   3  29   3     1387.03     1323.96     30.58 o 
   4  29   3     1389.44     1114.98     27.08 o 
   5  29   3      565.65      550.01     17.77 o 
   6  29   3        6.80        1.16      9.16 o 
   7  29   3      159.14      141.78     12.94 o 
   8  29   3      177.70      217.36     14.38 o 
   9  29   3        6.43       15.29     17.41 o 
  -9  30   3       43.03       53.38     11.31 o 
  -8  30   3      336.31      326.98     15.75 o 
  -7  30   3      327.86      303.02     12.10 o 
  -6  30   3       66.30       87.61     12.03 o 
  -5  30   3      317.24      319.72     11.36 o 
  -4  30   3     2511.68     2755.15     54.85 o 
  -3  30   3      869.53      770.53     17.09 o 
  -2  30   3      370.53      301.46     10.61 o 
  -1  30   3     3705.91     3899.68     61.84 o 
   0  30   3     1517.95     1600.16     28.65 o 
   1  30   3     1098.07     1024.04     20.48 o 
   2  30   3       34.17       43.48      7.67 o 
   3  30   3       22.45       57.49     12.71 o 
   4  30   3      510.72      465.26     18.06 o 
   5  30   3       28.14       29.64      9.62 o 
   6  30   3       73.34       78.63     10.96 o 
   7  30   3      126.23       94.67     12.39 o 
   8  30   3      303.09      348.89     16.24 o 
   9  30   3       20.68        6.42     16.25 o 
  -9  31   3       85.15      106.39     11.86 o 
  -8  31   3       72.23       96.62     12.64 o 
  -7  31   3      684.38      660.31     18.05 o 
  -6  31   3     1601.47     1690.98     30.89 o 
  -5  31   3     1030.72      807.23     24.21 o 
  -4  31   3       71.79       66.01     18.62 o 
  -3  31   3      116.73       99.66     13.33 o 
  -2  31   3     1178.54     1047.50     20.97 o 
  -1  31   3      264.28      303.49     26.95 o 
   0  31   3      242.62      293.59     12.77 o 
   1  31   3      705.60      675.84     15.67 o 
   2  31   3     1318.59     1441.89     32.79 o 
   3  31   3      360.14      377.14     30.24 o 
   4  31   3        0.75        1.26      8.16 o 
   5  31   3      991.24      925.41     24.26 o 
   6  31   3      493.81      579.88     18.87 o 
   7  31   3      139.86      129.00     12.95 o 
   8  31   3      109.78      146.83     13.57 o 
   9  31   3       14.31       20.28     17.15 o 
  -8  32   3       45.92       62.34     12.60 o 
  -7  32   3       35.76       78.12      9.51 o 
  -6  32   3      266.21      266.30     21.57 o 
  -5  32   3       39.30       79.58     10.64 o 
  -4  32   3      655.26      536.23     14.21 o 
  -3  32   3      486.76      612.77     15.05 o 
  -2  32   3      331.72      333.12     11.30 o 
  -1  32   3      426.96      486.57     19.39 o 
   0  32   3      241.82      172.75      9.28 o 
   1  32   3       17.63       32.26     22.85 o 
   2  32   3       64.63      119.20     34.20 o 
   3  32   3        5.24       13.60      8.79 o 
   4  32   3        7.45        3.76      8.70 o 
   5  32   3        0.14       25.80     23.34 o 
   6  32   3       29.69       63.77     11.22 o 
   7  32   3        3.03       27.37     11.50 o 
   8  32   3       10.19        7.19     10.46 o 
  -8  33   3       16.16       20.03      9.24 o 
  -7  33   3      150.75      132.98     10.43 o 
  -6  33   3     2462.21     2487.12     42.35 o 
  -5  33   3     1760.83     1784.54     40.97 o 
  -4  33   3      109.74      113.91      8.96 o 
  -3  33   3        0.50       14.04      7.16 o 
  -2  33   3      478.67      490.41     13.61 o 
  -1  33   3     1198.80     1293.93     24.56 o 
   0  33   3       35.36       58.92      7.99 o 
   1  33   3     1160.34     1178.43     28.16 o 
   2  33   3     2052.62     1768.52     38.60 o 
   3  33   3      269.99      230.95     12.70 o 
   4  33   3      138.73      177.51     12.09 o 
   5  33   3     1613.77     1456.76     39.25 o 
   6  33   3     1602.13     1511.98     34.98 o 
   7  33   3      341.97      306.78     15.60 o 
   8  33   3        6.36       11.41     15.98 o 
  -8  34   3       11.87        9.77      9.29 o 
  -7  34   3      196.49      162.94     10.74 o 
  -6  34   3       20.32       76.43     17.69 o 
  -5  34   3      252.49      258.06     22.46 o 
  -4  34   3      104.37      118.84      9.62 o 
  -3  34   3       33.00       17.18      7.67 o 
  -2  34   3      415.67      653.97     15.78 o 
  -1  34   3     1479.73     1300.79     24.73 o 
   0  34   3     1097.50     1090.31     30.83 o 
   1  34   3      815.31      828.78     22.25 o 
   2  34   3      334.95      318.56     20.61 o 
   3  34   3       24.25       46.42     10.48 o 
   4  34   3        5.86        6.23      9.45 o 
   5  34   3       74.26       92.32     25.67 o 
   6  34   3      287.42      295.47     14.63 o 
   7  34   3      221.27      210.26     14.49 o 
   8  34   3       93.79      110.40     19.71 o 
  -8  35   3       78.69       78.94     10.82 o 
  -7  35   3       23.81       32.31      9.02 o 
  -6  35   3      164.90      162.45     13.25 o 
  -5  35   3      219.11      214.42     11.20 o 
  -4  35   3      172.60      225.84     13.53 o 
  -3  35   3      416.72      332.70     11.66 o 
  -2  35   3       29.17       51.34      8.42 o 
  -1  35   3      606.54      580.81     14.73 o 
   0  35   3        4.34       64.85     10.30 o 
   1  35   3      273.66      330.53     18.62 o 
   2  35   3      171.79      215.65     12.65 o 
   3  35   3      227.71      208.38     19.68 o 
   4  35   3       38.16       59.38     10.87 o 
   5  35   3      179.09      166.97     12.45 o 
   6  35   3      552.15      553.64     18.89 o 
   7  35   3       48.91       71.12     13.62 o 
  -8  36   3      135.27      157.80     14.43 o 
  -7  36   3       92.90      110.83     11.03 o 
  -6  36   3       39.49       40.93      8.83 o 
  -5  36   3      203.02      157.62     10.41 o 
  -4  36   3      952.14     1103.37     22.43 o 
  -3  36   3       71.35       60.75      8.57 o 
  -2  36   3       30.83       28.45      8.31 o 
  -1  36   3      521.92      568.93     25.36 o 
   0  36   3     1863.71     1864.76     40.48 o 
   1  36   3     1089.56     1045.56     26.25 o 
   2  36   3       94.38       96.43     11.16 o 
   3  36   3       27.38       38.15     10.78 o 
   4  36   3      138.31      144.24     11.87 o 
   5  36   3      283.41      242.59     13.66 o 
   6  36   3       45.88       26.86     11.00 o 
  -7  37   3      194.10      188.29     11.64 o 
  -6  37   3       39.56       57.22      9.95 o 
  -5  37   3       39.70       19.15      8.74 o 
  -4  37   3      531.66      594.89     15.72 o 
  -3  37   3       86.37       86.24      8.91 o 
  -2  37   3      463.11      450.72     16.27 o 
  -1  37   3      326.66      340.66     14.48 o 
   0  37   3      197.72      228.21     20.15 o 
   1  37   3       35.71       39.25     14.91 o 
   2  37   3       93.95      127.19     14.59 o 
   3  37   3      694.90      660.84     20.21 o 
   4  37   3      533.82      463.75     17.26 o 
   5  37   3       93.28       94.25     12.36 o 
   6  37   3        3.10      -12.87     13.23 o 
  -7  38   3      325.32      360.00     13.94 o 
  -6  38   3       15.89       14.47      9.05 o 
  -5  38   3      306.88      300.69     12.39 o 
  -4  38   3      227.04      213.76     10.78 o 
  -3  38   3      803.79      719.06     17.20 o 
  -2  38   3     1209.77     1281.05     30.65 o 
  -1  38   3       46.66       54.97     10.61 o 
   0  38   3       75.40       75.99     11.21 o 
   1  38   3      211.72      198.98     12.73 o 
   2  38   3      321.64      305.86     14.31 o 
   3  38   3      293.19      354.47     18.80 o 
   4  38   3      134.30      136.22     12.73 o 
   5  38   3      453.18      473.65     25.54 o 
   6  38   3       14.40       13.89     15.83 o 
  -7  39   3      298.35      332.68     17.08 o 
  -6  39   3      141.54      162.30     11.15 o 
  -5  39   3      149.25      163.79     10.98 o 
  -4  39   3       60.23       60.13      9.22 o 
  -3  39   3        8.80       16.15     14.53 o 
  -2  39   3      115.93      141.37     26.08 o 
  -1  39   3      136.75      159.83     12.26 o 
   0  39   3      125.23      116.97     16.19 o 
   1  39   3      104.56       99.49     12.93 o 
   2  39   3      355.60      342.32     15.30 o 
   3  39   3      118.20      127.44     12.69 o 
   4  39   3       55.69       77.39     16.25 o 
   5  39   3        8.90       26.41     15.47 o 
  -7  40   3      344.86      397.57     25.66 o 
  -6  40   3      137.88      157.44     11.57 o 
  -5  40   3      135.14      135.36     10.74 o 
  -4  40   3       53.89       55.24     11.41 o 
  -3  40   3      183.82      173.93     13.02 o 
  -2  40   3      640.00      761.49     26.61 o 
  -1  40   3      657.91      609.77     19.30 o 
   0  40   3      113.27      110.12     11.26 o 
   1  40   3      140.61      147.25     17.23 o 
   2  40   3     1029.98     1037.50     26.66 o 
   3  40   3      370.58      331.50     22.52 o 
   4  40   3       38.60       37.85     15.98 o 
   5  40   3      118.37      113.63     18.46 o 
  -6  41   3       51.09       47.49     18.37 o 
  -5  41   3       32.74       36.51     12.00 o 
  -4  41   3       47.32       72.55     16.23 o 
  -3  41   3        9.32        4.69      9.87 o 
  -2  41   3       19.71       54.63     11.79 o 
  -1  41   3      241.33      246.08     13.80 o 
   0  41   3       65.83       72.64     11.05 o 
   1  41   3       69.34      106.67     17.03 o 
   2  41   3        2.25       36.89     15.32 o 
   3  41   3      138.27      157.74     19.30 o 
   4  41   3      241.51      234.03     21.98 o 
  -6  42   3        0.38      -14.10     14.10 o 
  -5  42   3       36.29       35.42     11.84 o 
  -4  42   3        6.12       34.58     11.74 o 
  -3  42   3       86.58      108.75     19.64 o 
  -2  42   3       64.72       63.02     11.55 o 
  -1  42   3       56.88       65.31     11.66 o 
   0  42   3       18.87       17.74     14.19 o 
   1  42   3      179.91      162.61     18.43 o 
   2  42   3      246.14      256.19     20.61 o 
   3  42   3      212.06      267.31     21.15 o 
   4  42   3        4.94       38.77     17.29 o 
  -5  43   3      240.33      196.10     21.30 o 
  -4  43   3      787.71      790.45     23.10 o 
  -3  43   3      730.86      719.32     22.03 o 
  -2  43   3      210.60      214.02     19.30 o 
  -1  43   3      182.07      165.33     18.58 o 
   0  43   3        5.11       -0.42     14.70 o 
   1  43   3       24.52       31.93     16.10 o 
   2  43   3      110.52      116.85     17.62 o 
   3  43   3      538.56      536.38     27.87 o 
  -4  44   3       38.67       43.52     18.91 o 
  -3  44   3       29.50       37.16     16.79 o 
  -2  44   3      283.32      265.84     21.39 o 
  -1  44   3      159.78      135.40     18.28 o 
   0  44   3       41.04       40.41     16.22 o 
   1  44   3      107.86      101.68     17.32 o 
   2  44   3       42.34       37.82     17.26 o 
   3  44   3       12.69       43.70     17.35 o 
  -3  45   3      544.87      484.58     26.85 o 
  -2  45   3        6.80        2.54     15.38 o 
  -1  45   3      115.10      127.34     19.42 o 
   0  45   3       47.48       55.47     16.88 o 
   1  45   3        2.30        6.30     14.49 o 
   2  45   3        0.95       21.78     17.06 o 
  -1  46   3      307.02      272.09     22.94 o 
   0  46   3        9.22       -7.35     14.28 o 
 -12   0   4      202.82      169.90     21.24 o 
 -11   0   4       18.23        9.56     14.64 o 
 -10   0   4        2.65       -0.66     12.16 o 
  -9   0   4     1176.90     1007.25     35.99 o 
  -8   0   4      502.39      494.47     23.36 o 
  -7   0   4    11375.89    11969.55    309.93 o 
  -6   0   4     4900.05     4331.29    117.66 o 
  -5   0   4      889.71      955.39     32.68 o 
  -4   0   4        6.78       12.87      9.74 o 
  -3   0   4    20714.29    18800.90    480.07 o 
  -2   0   4    32178.09    25873.55    463.69 o 
  -1   0   4       29.36       13.62      5.01 o 
   0   0   4      820.34     1160.18     20.77 o 
   1   0   4    22498.28    24013.51    344.26 o 
   2   0   4      107.40      183.13     10.50 o 
   3   0   4     3107.55     3856.58     59.20 o 
   4   0   4    15939.61    15536.89    272.78 o 
   5   0   4    29126.19    29467.80    749.29 o 
   6   0   4     1800.28     1881.75     56.87 o 
   7   0   4      300.84      368.57     20.37 o 
   8   0   4      574.23      536.73     25.06 o 
   9   0   4      738.32      912.44     34.92 o 
  10   0   4      386.54      311.30     22.49 o 
  11   0   4       16.26       36.02     16.07 o 
 -12   1   4       14.51       36.13     11.58 o 
 -11   1   4       66.91       49.78     11.36 o 
 -10   1   4       45.65       71.05     10.70 o 
  -9   1   4      300.87      240.84     12.87 o 
  -8   1   4     1610.07     1676.85     54.81 o 
  -7   1   4      295.13      469.37     44.21 o 
  -6   1   4     1142.51     1080.47     25.62 o 
  -5   1   4       54.19       30.95      7.32 o 
  -4   1   4      441.09      338.17     12.03 o 
  -3   1   4     1194.90     1107.88     25.28 o 
  -2   1   4     3462.89     4703.08     72.47 o 
  -1   1   4     6122.01     7071.19     73.83 o 
   0   1   4       36.35       75.46     11.58 o 
   1   1   4     3276.28     3958.55     42.71 o 
   2   1   4     5636.46     6029.54     63.51 o 
   3   1   4     3794.00     3723.82     49.97 o 
   4   1   4     3694.04     3167.92     42.73 o 
   5   1   4      251.48      315.79     21.82 o 
   6   1   4      500.03      430.39     14.94 o 
   7   1   4      163.65      166.06     11.30 o 
   8   1   4      169.15      209.59     12.39 o 
   9   1   4      219.58      171.39     12.66 o 
  10   1   4      240.67      231.51     14.15 o 
  11   1   4      149.27      146.44     13.72 o 
 -12   2   4       97.91       89.85     13.23 o 
 -11   2   4      396.70      404.78     16.52 o 
 -10   2   4       22.61       39.74     18.59 o 
  -9   2   4      910.56      845.16     31.75 o 
  -8   2   4        1.96       91.22     14.25 o 
  -7   2   4     1345.94     1267.60     29.23 o 
  -6   2   4     4032.30     4589.96    121.91 o 
  -5   2   4      580.91      721.29     18.95 o 
  -4   2   4      218.06      242.77     10.41 o 
  -3   2   4     8581.04    11239.21    213.70 o 
  -2   2   4     4796.12     4609.20     71.12 o 
  -1   2   4     8434.84     8449.64     87.63 o 
   0   2   4     4231.62     5423.16     57.32 o 
   1   2   4     8893.00     8841.33     91.58 o 
   2   2   4     4111.90     4496.05     52.64 o 
   3   2   4      876.99      447.18      8.66 o 
   4   2   4     9610.00     9199.46    104.23 o 
   5   2   4    11315.91    10771.15    157.78 o 
   6   2   4       53.99       76.99      9.38 o 
   7   2   4      189.92      146.04     14.56 o 
   8   2   4       15.03        4.77     10.17 o 
   9   2   4      196.45      211.13     13.13 o 
  10   2   4       52.04       68.55     12.04 o 
  11   2   4       48.07       48.10     14.44 o 
 -12   3   4       54.08       52.97     12.48 o 
 -11   3   4       63.43      108.27     13.11 o 
 -10   3   4       18.39       21.62     21.55 o 
  -9   3   4      905.33      896.81     23.55 o 
  -8   3   4     4525.12     5137.18     98.15 o 
  -7   3   4     1260.31      862.68     22.16 o 
  -6   3   4     2127.12     2128.57     65.10 o 
  -5   3   4      772.74      708.61     19.92 o 
  -4   3   4      123.99       49.38      7.37 o 
  -3   3   4      246.76      170.94     11.12 o 
  -2   3   4      829.38      812.42     13.88 o 
  -1   3   4    12888.58    10236.48    116.51 o 
   0   3   4     3088.47     2987.23     32.95 o 
   1   3   4     1011.73      816.45     12.41 o 
   2   3   4     2690.07     2289.40     28.54 o 
   3   3   4    12535.31    12856.00    144.03 o 
   4   3   4     6638.38     7567.88     86.41 o 
   5   3   4     2137.21     2225.15     36.71 o 
   6   3   4     2833.29     3345.56     66.12 o 
   7   3   4      233.66      153.32     11.07 o 
   8   3   4        3.27       10.77      9.11 o 
   9   3   4      432.63      434.01     19.04 o 
  10   3   4     1042.78     1063.52     27.65 o 
  11   3   4      722.38      721.28     25.78 o 
 -12   4   4        1.32        9.93     10.83 o 
 -11   4   4      591.78      527.31     18.50 o 
 -10   4   4       24.61       19.94     10.20 o 
  -9   4   4      464.48      590.96     18.34 o 
  -8   4   4      233.50      234.30     32.69 o 
  -7   4   4       53.69       15.74     15.55 o 
  -6   4   4        8.74       14.38      7.87 o 
  -5   4   4     3293.93     2965.14     58.68 o 
  -4   4   4     2149.34     2265.15     46.00 o 
  -3   4   4       21.79       67.74      6.07 o 
  -2   4   4     1688.54     2222.16     31.23 o 
  -1   4   4     2197.26     2469.61     37.06 o 
   0   4   4     6288.31     5117.42     59.31 o 
   1   4   4     2101.05     2196.66     28.19 o 
   2   4   4       72.65      238.65      6.29 o 
   3   4   4     2321.84     2606.89     32.14 o 
   4   4   4       28.03       33.17      7.28 o 
   5   4   4       78.02      155.17      8.01 o 
   6   4   4     2019.29     2275.21     47.20 o 
   7   4   4     2228.39     2412.08     49.94 o 
   8   4   4     1028.56      866.30     23.23 o 
   9   4   4        7.73        5.13      9.44 o 
  10   4   4      131.15      138.93     13.36 o 
  11   4   4       27.46       49.22     12.16 o 
 -12   5   4      129.59      101.06     12.80 o 
 -11   5   4       78.04       96.89     15.17 o 
 -10   5   4      499.08      467.77     24.05 o 
  -9   5   4       22.61       17.11      9.02 o 
  -8   5   4     2090.12     2051.65     43.42 o 
  -7   5   4        1.09        0.36      7.35 o 
  -6   5   4     2540.24     2466.68     50.18 o 
  -5   5   4     2359.01     2480.39     50.11 o 
  -4   5   4       20.89       26.48     13.50 o 
  -3   5   4      239.82      403.47     10.57 o 
  -2   5   4     4385.68     5445.16     70.96 o 
  -1   5   4    16561.84    16563.61    208.01 o 
   0   5   4      337.35      200.30      8.86 o 
   1   5   4     6634.84     8515.49     96.46 o 
   2   5   4       57.14       12.05      5.20 o 
   3   5   4     7975.34     8499.89     96.47 o 
   4   5   4     8278.24     7592.88     97.84 o 
   5   5   4      191.66      128.71      6.62 o 
   6   5   4     2192.66     2150.14     46.72 o 
   7   5   4      166.88      154.38     11.08 o 
   8   5   4      295.76      204.27     14.32 o 
   9   5   4      112.26      130.03     14.50 o 
  10   5   4      322.54      296.23     15.20 o 
  11   5   4      248.54      257.28     15.23 o 
 -12   6   4        9.33       21.38     11.07 o 
 -11   6   4       12.72       28.54     11.90 o 
 -10   6   4       39.26      127.60     22.30 o 
  -9   6   4       52.52       66.21     18.98 o 
  -8   6   4      249.14      291.01     12.87 o 
  -7   6   4       27.25       55.26      8.63 o 
  -6   6   4     2336.13     2406.36     77.42 o 
  -5   6   4      710.11      740.78     22.03 o 
  -4   6   4    16129.24    16337.72    249.00 o 
  -3   6   4     5672.55     4874.19     80.37 o 
  -2   6   4     7615.73     6596.22     85.16 o 
  -1   6   4      165.06      262.97     37.69 o 
   0   6   4      677.82     1067.07     15.11 o 
   1   6   4     2743.73     3886.27     45.91 o 
   2   6   4       81.80       81.48     15.17 o 
   3   6   4     6176.16     6538.79     75.08 o 
   4   6   4      256.99      256.41      7.72 o 
   5   6   4     3777.01     3942.45     60.78 o 
   6   6   4     2548.11     2527.19     51.67 o 
   7   6   4      607.17      497.13     16.54 o 
   8   6   4       83.29      104.66     10.81 o 
   9   6   4      180.63      253.11     16.89 o 
  10   6   4      133.49       85.73     12.25 o 
  11   6   4       25.31       15.90     11.30 o 
 -12   7   4      153.02      147.84     14.31 o 
 -11   7   4      537.35      555.82     19.22 o 
 -10   7   4     2358.94     2444.02     51.21 o 
  -9   7   4      611.73      519.58     17.11 o 
  -8   7   4      216.83      231.36     11.98 o 
  -7   7   4      547.42      574.07     17.09 o 
  -6   7   4     2238.84     2657.46     53.56 o 
  -5   7   4     1706.67     1805.32     40.39 o 
  -4   7   4     1330.71     2028.28     34.17 o 
  -3   7   4     5974.74     5930.16     77.05 o 
  -2   7   4       74.90       74.72      5.13 o 
  -1   7   4     1626.11     1051.54     23.89 o 
   0   7   4     1444.21     1447.15     19.27 o 
   1   7   4    16650.10    16412.72    182.75 o 
   2   7   4    27033.83    25052.61    253.91 o 
   3   7   4      319.06      483.98      9.10 o 
   4   7   4     1136.44     1273.22     19.99 o 
   5   7   4      813.78      786.40     14.24 o 
   6   7   4      517.89      747.67     20.31 o 
   7   7   4       11.03        8.62      8.50 o 
   8   7   4      994.89     1220.03     29.42 o 
   9   7   4      411.35      376.48     15.72 o 
  10   7   4        9.52        4.57      9.95 o 
  11   7   4        0.06       -6.15     13.98 o 
 -11   8   4      211.91      246.95     14.39 o 
 -10   8   4      143.31      239.60     31.96 o 
  -9   8   4      290.40      238.18     12.52 o 
  -8   8   4       21.31       -2.34      7.76 o 
  -7   8   4       87.17       66.05      6.49 o 
  -6   8   4      692.98      723.91     15.96 o 
  -5   8   4       19.33       45.80      6.51 o 
  -4   8   4       58.35       73.97      6.74 o 
  -3   8   4     3288.22     3020.31     50.00 o 
  -2   8   4     3313.97     3537.01     55.57 o 
  -1   8   4     3887.87     4373.57     57.73 o 
   0   8   4     1975.82     2746.49     33.46 o 
   1   8   4     1386.20     1403.01     18.86 o 
   2   8   4     4392.95     4572.57     48.99 o 
   3   8   4       15.32       36.72      4.66 o 
   4   8   4      771.08     1017.73     16.87 o 
   5   8   4      904.56      692.81     13.08 o 
   6   8   4       40.63       38.25      6.86 o 
   7   8   4       43.59        2.40      8.24 o 
   8   8   4      838.14      999.74     25.69 o 
   9   8   4        1.70       16.72      9.88 o 
  10   8   4       16.98       15.18     10.96 o 
  11   8   4        4.99        2.05     10.29 o 
 -11   9   4      210.24      230.92     11.87 o 
 -10   9   4     1195.90     1202.07     24.11 o 
  -9   9   4      302.95      266.25     10.96 o 
  -8   9   4       58.67      130.92      8.74 o 
  -7   9   4      222.72      123.04      8.43 o 
  -6   9   4     1518.91     1587.92     28.30 o 
  -5   9   4     1147.51     1048.32     32.52 o 
  -4   9   4    16388.89    17609.61    221.14 o 
  -3   9   4    16248.12    15868.38    199.58 o 
  -2   9   4      176.40       66.01      5.07 o 
  -1   9   4     6064.14     6156.03     91.69 o 
   0   9   4      762.14      438.97     12.05 o 
   1   9   4     8621.88     9392.47     97.15 o 
   2   9   4    17709.45    19791.92    201.31 o 
   3   9   4        3.89       13.37      4.33 o 
   4   9   4      604.51      578.98     11.54 o 
   5   9   4      486.48      619.21     12.25 o 
   6   9   4      399.76      174.81      8.68 o 
   7   9   4        5.86        7.98     12.19 o 
   8   9   4     1195.39     1160.36     39.97 o 
   9   9   4      248.82      296.43     14.23 o 
  10   9   4       68.42       66.73     11.32 o 
  11   9   4        7.96       -2.09     10.49 o 
 -11  10   4      237.43      221.27     28.41 o 
 -10  10   4      177.17      155.68     10.20 o 
  -9  10   4     1251.90     1375.38     26.24 o 
  -8  10   4      259.79      244.89     16.03 o 
  -7  10   4        1.89       19.30      7.24 o 
  -6  10   4      713.08      915.04     18.64 o 
  -5  10   4     6291.02     5400.77     83.16 o 
  -4  10   4    24076.48    24260.34    303.12 o 
  -3  10   4      330.95      392.63     21.98 o 
  -2  10   4      301.58      404.15      8.97 o 
  -1  10   4     2279.63     2057.10     29.22 o 
   0  10   4     8945.28     8222.81     94.33 o 
   1  10   4     2473.49     1729.54     21.60 o 
   2  10   4    11161.16     9778.38    101.10 o 
   3  10   4     6201.12     5639.86     65.99 o 
   4  10   4     1949.69     2147.42     30.76 o 
   5  10   4      550.99      807.99     14.53 o 
   6  10   4      131.85       82.12      7.76 o 
   7  10   4     3070.95     3236.45     64.62 o 
   8  10   4     1457.41     1450.53     33.46 o 
   9  10   4        1.33        8.64      9.57 o 
  10  10   4       32.56       18.27     10.32 o 
  11  10   4       21.62       22.43     11.19 o 
 -11  11   4       16.26       18.76     11.05 o 
 -10  11   4       10.11        5.47      7.91 o 
  -9  11   4       62.16       84.29      9.81 o 
  -8  11   4       33.79       34.82      7.50 o 
  -7  11   4        3.49       -6.09      6.09 o 
  -6  11   4      445.65      586.09     14.14 o 
  -5  11   4       39.82       70.33      6.51 o 
  -4  11   4     2607.48     2509.93     45.76 o 
  -3  11   4     1289.66     1493.02     22.39 o 
  -2  11   4       21.23        6.04      3.88 o 
  -1  11   4        2.84       14.83      5.22 o 
   0  11   4      307.72      134.51     12.98 o 
   1  11   4      650.96     1212.34     15.36 o 
   2  11   4        2.86        8.81      3.81 o 
   3  11   4      103.45       51.68      4.81 o 
   4  11   4      331.23      527.87      9.77 o 
   5  11   4     1829.67     1949.36     28.50 o 
   6  11   4        0.02        7.73      6.43 o 
   7  11   4      167.73      181.90      9.54 o 
   8  11   4       21.42       26.34      9.45 o 
   9  11   4       45.98       62.27     10.71 o 
  10  11   4       44.13       56.64     12.18 o 
  11  11   4        0.06       -1.22     14.67 o 
 -11  12   4      139.92      140.60     13.60 o 
 -10  12   4      510.41      446.40     17.05 o 
  -9  12   4     1074.83     1091.38     22.15 o 
  -8  12   4      653.81      633.95     15.29 o 
  -7  12   4       17.84        6.93      6.90 o 
  -6  12   4      979.39     1074.07     20.99 o 
  -5  12   4     8152.55     8115.00    122.49 o 
  -4  12   4     3894.44     3572.28     48.11 o 
  -3  12   4     1037.45     1606.94     23.81 o 
  -2  12   4     1603.94     1706.85     25.01 o 
  -1  12   4     2493.30     2389.63     33.38 o 
   0  12   4     7137.01     8481.80    108.39 o 
   1  12   4     1721.33     2340.77     26.64 o 
   2  12   4     6889.17     7759.28     89.35 o 
   3  12   4     5617.16     5060.19     59.61 o 
   4  12   4       73.81       98.20      5.37 o 
   5  12   4      109.11       94.58      5.66 o 
   6  12   4     1421.26     1439.63     26.42 o 
   7  12   4     1526.25     1331.52     25.17 o 
   8  12   4     1191.04     1222.66     29.52 o 
   9  12   4        4.54       26.94     14.82 o 
  10  12   4      203.18      243.01     15.17 o 
  11  12   4      172.03      160.70     20.10 o 
 -11  13   4      658.27      652.96     38.34 o 
 -10  13   4      377.20      410.84     23.13 o 
  -9  13   4       54.70       70.58     12.11 o 
  -8  13   4        9.70        7.17      7.14 o 
  -7  13   4       29.96       25.91      7.14 o 
  -6  13   4      562.31      541.03     13.57 o 
  -5  13   4      129.70      154.92     16.65 o 
  -4  13   4     4353.03     3932.65     52.57 o 
  -3  13   4     3987.97     4101.86     48.91 o 
  -2  13   4     1749.46     1535.87     25.57 o 
  -1  13   4      384.06      230.62      7.04 o 
   0  13   4     7202.50     7201.20     92.65 o 
   1  13   4    15031.75    14281.99    146.16 o 
   2  13   4     7782.95     7377.82     90.89 o 
   3  13   4     3611.01     3858.84     46.36 o 
   4  13   4       67.89       42.78      4.94 o 
   5  13   4     1017.66      890.71     13.91 o 
   6  13   4      900.45     1089.33     18.50 o 
   7  13   4      677.54      614.32     15.15 o 
   8  13   4     1338.78     1380.24     32.41 o 
   9  13   4     1427.10     1278.75     30.92 o 
  10  13   4      246.50      243.11     23.96 o 
  11  13   4       21.19       37.90     16.67 o 
 -11  14   4       99.17      137.84     13.50 o 
 -10  14   4        1.18       14.88     10.00 o 
  -9  14   4      114.93      137.71     11.61 o 
  -8  14   4        0.75       10.95      8.33 o 
  -7  14   4      424.83      434.18     12.33 o 
  -6  14   4       47.54       44.41      9.69 o 
  -5  14   4       98.87       78.69      7.29 o 
  -4  14   4      610.77      690.34     20.87 o 
  -3  14   4       38.69       16.92      9.87 o 
  -2  14   4     9503.35     9130.21    116.46 o 
  -1  14   4     2352.35     2390.15     33.44 o 
   0  14   4     1876.44     1594.27     23.67 o 
   1  14   4      176.36      451.87     49.25 o 
   2  14   4       17.00        9.79      4.85 o 
   3  14   4      217.62      132.82      5.60 o 
   4  14   4      955.15      661.23     11.25 o 
   5  14   4      131.58      299.67      7.62 o 
   6  14   4      155.53      150.02      7.44 o 
   7  14   4       81.89      153.50      8.98 o 
   8  14   4        9.46       19.06      9.57 o 
   9  14   4      196.91      233.88     13.82 o 
  10  14   4      138.00      120.63     12.53 o 
 -11  15   4      573.96      542.80     25.70 o 
 -10  15   4      237.57      265.87     14.38 o 
  -9  15   4        1.32        1.05     10.29 o 
  -8  15   4      130.20       70.27      8.47 o 
  -7  15   4      151.87      201.16     12.26 o 
  -6  15   4     1616.52     1662.18     36.28 o 
  -5  15   4      530.03      482.25     15.51 o 
  -4  15   4     2196.17     2309.56     38.46 o 
  -3  15   4      465.17      581.22     11.41 o 
  -2  15   4     1255.19      918.26     33.87 o 
  -1  15   4     1575.90     1678.57     24.73 o 
   0  15   4     5162.56     4775.35     62.84 o 
   1  15   4    20449.54    18530.15    208.42 o 
   2  15   4     5350.68     6015.71     70.14 o 
   3  15   4       33.92       17.71      4.49 o 
   4  15   4     1227.94     1199.63     17.16 o 
   5  15   4      160.47      308.32      8.82 o 
   6  15   4       33.68       12.26      6.94 o 
   7  15   4        0.81        1.20      6.85 o 
   8  15   4      861.16      878.83     48.30 o 
   9  15   4     1103.44     1181.52     29.52 o 
  10  15   4        0.33        1.49     12.83 o 
 -11  16   4        9.09        8.08     12.93 o 
 -10  16   4      129.50       79.62     11.48 o 
  -9  16   4       16.83        4.12     10.99 o 
  -8  16   4      552.52      553.65     18.30 o 
  -7  16   4     1511.26     1283.11     30.17 o 
  -6  16   4     1269.42     1406.35     31.86 o 
  -5  16   4     4385.47     3752.90     85.59 o 
  -4  16   4     3903.49     3819.69     60.29 o 
  -3  16   4     1132.76     1396.44     21.35 o 
  -2  16   4     1864.15     1953.74     28.16 o 
  -1  16   4     3951.19     3359.43     45.43 o 
   0  16   4      307.10      199.14     11.00 o 
   1  16   4      131.53       64.57      6.26 o 
   2  16   4      124.91      102.91      6.98 o 
   3  16   4     1702.65     1627.58     21.79 o 
   4  16   4      446.91      603.47     10.71 o 
   5  16   4       42.77       12.55      5.71 o 
   6  16   4     1771.70     1754.12     31.08 o 
   7  16   4       36.61       41.70      7.89 o 
   8  16   4      771.92      739.59     17.43 o 
   9  16   4      225.95      244.62     16.40 o 
  10  16   4        1.19       18.41     10.85 o 
 -11  17   4        0.22        1.08     10.59 o 
 -10  17   4       23.42       13.10      9.76 o 
  -9  17   4      244.53      256.38     25.55 o 
  -8  17   4     1010.41     1000.54     25.77 o 
  -7  17   4      481.14      559.39     17.76 o 
  -6  17   4      246.04      354.53     19.65 o 
  -5  17   4      409.50      298.98     12.78 o 
  -4  17   4       35.14       21.54     11.59 o 
  -3  17   4     1082.71      997.49     19.54 o 
  -2  17   4     1410.73     1042.71     17.02 o 
  -1  17   4     4237.13     4187.38     66.92 o 
   0  17   4      994.72      702.92     15.09 o 
   1  17   4     2625.41     2573.07     32.08 o 
   2  17   4        7.56       16.72      4.44 o 
   3  17   4     4450.84     4138.65     49.50 o 
   4  17   4     1853.89     2383.98     30.25 o 
   5  17   4     2802.39     2510.83     41.79 o 
   6  17   4      538.60      525.94     13.70 o 
   7  17   4      139.74      115.46      8.80 o 
   8  17   4      325.79      331.90     12.03 o 
   9  17   4       47.79       43.38     11.34 o 
  10  17   4      250.41      242.87     14.53 o 
 -11  18   4      130.65      101.76     13.02 o 
 -10  18   4       64.88       68.46     12.58 o 
  -9  18   4        9.90       18.91      9.65 o 
  -8  18   4      134.03      147.30     11.94 o 
  -7  18   4      585.43      576.97     26.73 o 
  -6  18   4      286.13      358.29     14.38 o 
  -5  18   4     3480.42     3275.07     64.69 o 
  -4  18   4     4023.18     4192.02     65.76 o 
  -3  18   4       73.01      253.13      9.10 o 
  -2  18   4       93.93      142.75     13.98 o 
  -1  18   4      726.08      645.18     45.20 o 
   0  18   4       12.33       47.34     10.45 o 
   1  18   4      433.33      497.67     10.43 o 
   2  18   4      390.93      473.21      9.61 o 
   3  18   4     1169.74      837.28     13.16 o 
   4  18   4       25.99        2.90      4.62 o 
   5  18   4       71.38       69.18      7.67 o 
   6  18   4      353.12      405.24     12.18 o 
   7  18   4      696.78      647.73     15.73 o 
   8  18   4      314.04      282.81     11.41 o 
   9  18   4        1.81       -5.05      9.07 o 
  10  18   4       25.86       31.78     11.64 o 
 -10  19   4       45.72       46.30     11.33 o 
  -9  19   4      775.81      734.04     23.07 o 
  -8  19   4     1995.50     1926.36     41.98 o 
  -7  19   4      673.20      679.18     49.63 o 
  -6  19   4        8.57       17.82      8.93 o 
  -5  19   4        3.94       20.04      8.84 o 
  -4  19   4       80.52      104.66      9.52 o 
  -3  19   4      510.52      582.27     23.19 o 
  -2  19   4     2375.84     2517.15     41.38 o 
  -1  19   4    15046.01    15640.38    230.98 o 
   0  19   4     6410.07     6326.59     96.33 o 
   1  19   4      203.61      233.41      9.64 o 
   2  19   4     1388.58     1564.06     22.46 o 
   3  19   4     2139.90     2017.10     26.15 o 
   4  19   4      219.15      164.38      8.43 o 
   5  19   4       16.03       19.44      8.40 o 
   6  19   4     1208.92     1087.44     21.60 o 
   7  19   4      257.53      238.26     10.57 o 
   8  19   4       19.84       17.00      7.91 o 
   9  19   4        1.54       11.52      9.91 o 
  10  19   4      170.25      157.68     13.43 o 
 -10  20   4        1.80      -13.41     13.41 o 
  -9  20   4      204.43      234.92     17.07 o 
  -8  20   4      124.51      155.54     19.06 o 
  -7  20   4      628.14      691.39     20.08 o 
  -6  20   4      490.84      412.81     15.10 o 
  -5  20   4      123.15      195.62      9.74 o 
  -4  20   4      226.69      177.15      8.88 o 
  -3  20   4     2620.85     2448.95     40.55 o 
  -2  20   4     7913.23     7260.70    109.95 o 
  -1  20   4      222.93      413.67     34.45 o 
   0  20   4     1811.97     1869.31     32.00 o 
   1  20   4      372.30      467.73     11.97 o 
   2  20   4      858.04     1100.41     17.91 o 
   3  20   4       13.43       15.59      5.23 o 
   4  20   4     1654.99     1417.70     26.07 o 
   5  20   4     1812.23     2136.14     36.52 o 
   6  20   4      377.01      356.73     12.93 o 
   7  20   4      144.66      151.02      9.54 o 
   8  20   4        0.19        1.34      7.39 o 
   9  20   4      265.97      225.86     14.07 o 
  10  20   4      178.61      154.89     13.82 o 
 -10  21   4       14.80       -9.35      9.35 o 
  -9  21   4       26.37       20.06     12.32 o 
  -8  21   4      286.12      324.13     14.95 o 
  -7  21   4      466.43      421.79     20.19 o 
  -6  21   4        5.39       68.58     14.25 o 
  -5  21   4      170.74      156.75      9.11 o 
  -4  21   4     2567.68     2375.94     47.09 o 
  -3  21   4     2090.71     2053.41     34.91 o 
  -2  21   4      229.99      379.73     80.36 o 
  -1  21   4     2404.82     2359.86     39.17 o 
   0  21   4      291.71      365.22     10.59 o 
   1  21   4       92.66       23.02      6.59 o 
   2  21   4      682.28      671.86     12.75 o 
   3  21   4       65.75       41.90      8.29 o 
   4  21   4     1751.40     1759.45     31.18 o 
   5  21   4        1.86       56.65     13.35 o 
   6  21   4      168.05      245.29     10.25 o 
   7  21   4      194.28      154.34      9.54 o 
   8  21   4       77.16       73.52      9.27 o 
   9  21   4        1.75       33.51     11.22 o 
  10  21   4       14.73       10.82     12.11 o 
 -10  22   4       55.27       32.09     10.61 o 
  -9  22   4       66.54       46.98     10.01 o 
  -8  22   4       61.04       43.09     10.88 o 
  -7  22   4     4051.57     3774.00     74.26 o 
  -6  22   4     2034.50     2127.34     44.92 o 
  -5  22   4      194.86      202.47      9.27 o 
  -4  22   4      261.65      257.55      9.75 o 
  -3  22   4     2656.23     2944.67     47.82 o 
  -2  22   4    11153.67    10888.12    219.05 o 
  -1  22   4      241.25      150.92     17.84 o 
   0  22   4     4133.93     3441.22     62.23 o 
   1  22   4       34.13       31.37      6.45 o 
   2  22   4      899.41      753.94     15.96 o 
   3  22   4      373.51      377.44     13.93 o 
   4  22   4      217.15      265.06     12.43 o 
   5  22   4     8653.95     8074.44    142.46 o 
   6  22   4     3004.91     2848.14     61.15 o 
   7  22   4       16.18        0.14      7.00 o 
   8  22   4      141.54      139.60      9.77 o 
   9  22   4      755.26      759.57     18.37 o 
  10  22   4      365.74      347.03     22.79 o 
 -10  23   4       48.42       25.04     11.20 o 
  -9  23   4      291.28      298.72     14.31 o 
  -8  23   4      351.30      359.70     15.90 o 
  -7  23   4        4.16       65.80     16.55 o 
  -6  23   4        2.48       42.16     26.38 o 
  -5  23   4       64.14      117.73      8.25 o 
  -4  23   4      160.83      114.59      7.97 o 
  -3  23   4      311.64      392.25     18.79 o 
  -2  23   4     3444.92     3042.06     49.17 o 
  -1  23   4     6031.72     6237.72     95.28 o 
   0  23   4      259.26      275.39     16.70 o 
   1  23   4      493.00      434.27     11.68 o 
   2  23   4       59.96       71.21      7.10 o 
   3  23   4      248.38      238.33     11.94 o 
   4  23   4      640.65      718.15     20.06 o 
   5  23   4        2.00        2.69     12.34 o 
   6  23   4      714.29      684.25     38.92 o 
   7  23   4      198.17      226.90     12.66 o 
   8  23   4       13.07       28.57      8.54 o 
   9  23   4        5.62       21.63      8.92 o 
  10  23   4      194.59      214.74     19.77 o 
 -10  24   4       27.03       38.09     11.52 o 
  -9  24   4      107.08      102.75     11.54 o 
  -8  24   4       16.93       36.09     11.21 o 
  -7  24   4     1345.73     1302.90     53.98 o 
  -6  24   4      881.48      901.66     19.19 o 
  -5  24   4       95.43      132.96      8.57 o 
  -4  24   4     1231.40      914.44     18.94 o 
  -3  24   4       26.06       15.55      6.81 o 
  -2  24   4     1780.22     2125.57     36.02 o 
  -1  24   4     1350.37     1437.69     35.93 o 
   0  24   4     1658.49     1686.60     29.61 o 
   1  24   4       31.63       34.03      6.79 o 
   2  24   4     1574.81     1503.06     30.03 o 
   3  24   4     2893.84     3211.92     63.69 o 
   4  24   4       23.75       15.92     17.16 o 
   5  24   4      608.65      537.49     17.39 o 
   6  24   4      206.72      252.54     13.18 o 
   7  24   4      200.66      190.67     13.00 o 
   8  24   4        0.61       -9.09      9.09 o 
   9  24   4      164.69      179.78     13.71 o 
 -10  25   4        0.65        6.49     10.08 o 
  -9  25   4      447.61      475.82     17.29 o 
  -8  25   4      811.20      768.98     38.41 o 
  -7  25   4      488.22      471.79     23.51 o 
  -6  25   4       19.34       25.52      7.62 o 
  -5  25   4      427.69      462.55     12.93 o 
  -4  25   4      389.10      481.13     13.00 o 
  -3  25   4      271.54      307.18     10.44 o 
  -2  25   4     1041.11     1148.26     22.02 o 
  -1  25   4     7492.61     6878.71    104.64 o 
   0  25   4     3720.94     3713.64     58.91 o 
   1  25   4      166.53      193.78     11.18 o 
   2  25   4       11.53       16.00     19.43 o 
   3  25   4      308.42      298.95     31.53 o 
   4  25   4     2612.57     2568.39     53.32 o 
   5  25   4       95.46       79.94     10.34 o 
   6  25   4      539.41      620.17     21.97 o 
   7  25   4      183.92      179.76     13.16 o 
   8  25   4       17.99       11.80     10.90 o 
   9  25   4       12.60        8.21     10.94 o 
  -9  26   4      131.85      102.57     11.54 o 
  -8  26   4      312.08      323.48     15.22 o 
  -7  26   4       72.48      102.15     11.54 o 
  -6  26   4      323.97      286.20     11.38 o 
  -5  26   4     1009.39     1249.24     24.00 o 
  -4  26   4     1547.42     1369.88     25.48 o 
  -3  26   4        5.09        6.33      6.55 o 
  -2  26   4      237.39      219.86     17.60 o 
  -1  26   4       14.79       61.53     13.89 o 
   0  26   4       49.32      105.85     14.47 o 
   1  26   4      144.99      229.92     11.87 o 
   2  26   4      703.33      593.79     17.72 o 
   3  26   4     1932.88     2079.02     66.21 o 
   4  26   4       49.42       50.35     32.08 o 
   5  26   4      983.16      954.62     24.74 o 
   6  26   4      861.58      885.61     23.63 o 
   7  26   4      800.04      839.88     39.35 o 
   8  26   4      574.77      497.84     18.29 o 
   9  26   4        3.37       -8.64     10.16 o 
  -9  27   4       20.78       26.79      9.98 o 
  -8  27   4      363.47      418.45     34.96 o 
  -7  27   4       36.30       38.92     14.10 o 
  -6  27   4      494.57      422.37     12.91 o 
  -5  27   4      674.48      757.98     17.23 o 
  -4  27   4       86.52       87.14     16.51 o 
  -3  27   4      273.96      307.38     11.80 o 
  -2  27   4     2027.47     2107.76     35.94 o 
  -1  27   4      269.92      231.45      9.50 o 
   0  27   4      649.63      779.08     20.92 o 
   1  27   4     1061.62     1328.62     30.53 o 
   2  27   4     1675.56     1452.35     32.75 o 
   3  27   4      555.32      536.49     17.14 o 
   4  27   4     1188.81     1065.43     26.42 o 
   5  27   4        1.21       15.72      9.51 o 
   6  27   4      515.79      578.05     18.82 o 
   7  27   4      157.55      154.61     12.84 o 
   8  27   4      126.01      106.51     12.83 o 
   9  27   4      200.83      214.34     15.27 o 
  -9  28   4        2.82        6.81      9.65 o 
  -8  28   4      157.16      166.54     25.96 o 
  -7  28   4      684.98      699.78     20.98 o 
  -6  28   4      146.52      154.56      9.82 o 
  -5  28   4      551.00      486.69     13.50 o 
  -4  28   4     1172.36     1207.87     35.09 o 
  -3  28   4     1326.59     1272.41     32.39 o 
  -2  28   4     1113.35     1199.36     23.04 o 
  -1  28   4      926.75      784.06     17.00 o 
   0  28   4       16.47       46.93      9.65 o 
   1  28   4      136.38      130.86     14.40 o 
   2  28   4       68.70      104.05     10.22 o 
   3  28   4        1.46       -1.51      7.88 o 
   4  28   4      530.02      541.04     20.39 o 
   5  28   4      723.67      793.21     21.96 o 
   6  28   4     1038.01      927.12     25.64 o 
   7  28   4      115.86      112.61     12.19 o 
   8  28   4       46.29       51.81     11.88 o 
   9  28   4       67.75       77.90     20.79 o 
  -9  29   4       77.24       80.32     11.29 o 
  -8  29   4        0.44       31.81     17.12 o 
  -7  29   4       18.60       33.98     10.71 o 
  -6  29   4      205.00      229.72     10.74 o 
  -5  29   4      587.93      601.95     27.53 o 
  -4  29   4      407.70      422.20     12.46 o 
  -3  29   4     1433.80     1460.80     48.90 o 
  -2  29   4        5.47       19.00      8.05 o 
  -1  29   4      495.51      616.99     18.35 o 
   0  29   4      722.36      667.12     19.22 o 
   1  29   4     2518.78     2429.03     63.46 o 
   2  29   4      823.72      924.46     23.67 o 
   3  29   4       12.17        2.62      8.56 o 
   4  29   4       41.06       57.46      9.97 o 
   5  29   4      296.14      335.47     14.53 o 
   6  29   4      255.81      279.56     14.24 o 
   7  29   4        1.16        5.46     10.11 o 
   8  29   4      328.87      312.95     16.02 o 
   9  29   4      491.01      524.13     28.29 o 
  -9  30   4      110.47       83.52     11.48 o 
  -8  30   4       56.78       64.58     13.15 o 
  -7  30   4        1.70        3.36      8.19 o 
  -6  30   4      102.63       95.73      9.17 o 
  -5  30   4       18.98       44.99      8.13 o 
  -4  30   4       27.25       15.98     10.28 o 
  -3  30   4      202.76      146.91     16.73 o 
  -2  30   4      251.12      339.59     11.16 o 
  -1  30   4        0.10        5.86      8.78 o 
   0  30   4      148.94      223.73     12.20 o 
   1  30   4       24.25       86.84     34.51 o 
   2  30   4      157.03      185.68     33.10 o 
   3  30   4      115.17      135.67     11.41 o 
   4  30   4      235.10      216.75     15.88 o 
   5  30   4        3.24       11.93      9.86 o 
   6  30   4        6.57        4.20      9.61 o 
   7  30   4      151.80      136.69     12.51 o 
   8  30   4      198.13      212.75     14.48 o 
  -8  31   4       11.02        4.80     10.32 o 
  -7  31   4       34.68       37.52      9.17 o 
  -6  31   4      238.92      246.91     11.17 o 
  -5  31   4      212.22      195.26     10.38 o 
  -4  31   4      185.13      150.34      9.54 o 
  -3  31   4      415.78      420.02     12.56 o 
  -2  31   4      228.70      253.06     12.74 o 
  -1  31   4       12.48       29.98      9.24 o 
   0  31   4      457.07      547.56     17.51 o 
   1  31   4     1059.35      995.46     25.13 o 
   2  31   4     1952.53     1871.53     40.47 o 
   3  31   4      698.16      637.02     19.02 o 
   4  31   4        1.71        6.88      9.34 o 
   5  31   4      466.05      413.91     15.85 o 
   6  31   4      335.26      292.71     29.60 o 
   7  31   4      101.23      139.76     12.75 o 
   8  31   4       56.92       52.66     12.36 o 
  -8  32   4        2.07       -4.48     10.26 o 
  -7  32   4        1.53        8.48      8.51 o 
  -6  32   4      257.15      221.47     10.82 o 
  -5  32   4     1056.31     1220.03     24.04 o 
  -4  32   4     1133.35     1039.89     21.35 o 
  -3  32   4      275.64      280.19     13.29 o 
  -2  32   4       31.50       59.06      9.73 o 
  -1  32   4      534.33      468.74     16.21 o 
   0  32   4     1660.83     1537.20     34.55 o 
   1  32   4       44.74       86.34     25.85 o 
   2  32   4      928.50      886.93     23.41 o 
   3  32   4     1943.66     2043.48     49.32 o 
   4  32   4      121.07      103.48     19.71 o 
   5  32   4        0.47       -4.58      8.86 o 
   6  32   4      369.38      371.02     16.24 o 
   7  32   4      708.36      719.40     55.27 o 
   8  32   4      697.79      648.48     31.18 o 
  -8  33   4        0.13       10.19     11.73 o 
  -7  33   4       48.62       67.02      9.68 o 
  -6  33   4        3.97       11.40      9.78 o 
  -5  33   4        0.15       29.58     10.80 o 
  -3  33   4       77.34       69.98     10.82 o 
  -2  33   4       17.59        1.45      8.24 o 
  -1  33   4      319.39      363.41     14.38 o 
   0  33   4      226.79      214.77     12.53 o 
   1  33   4     1001.07     1074.17     26.56 o 
   2  33   4        6.22       11.32     12.63 o 
   3  33   4        0.16       41.83     20.18 o 
   4  33   4       40.31       34.57     10.50 o 
   5  33   4        8.92       -2.13      9.07 o 
   6  33   4       30.71       35.86     11.43 o 
   7  33   4       81.75       87.18     18.44 o 
   8  33   4       14.06       24.08     17.15 o 
  -8  34   4       65.45       70.54     12.80 o 
  -7  34   4       73.17       70.84     10.42 o 
  -6  34   4        5.97       15.34      8.30 o 
  -5  34   4      596.19      544.99     14.92 o 
  -4  34   4     2308.40     2331.57     71.33 o 
  -3  34   4      285.64      243.69     13.19 o 
  -2  34   4       11.66       11.02      9.15 o 
  -1  34   4      159.86      166.26     11.83 o 
   0  34   4      708.60      798.38     22.12 o 
   1  34   4      308.03      324.86     40.89 o 
   2  34   4      427.60      494.87     16.88 o 
   3  34   4      962.39      896.29     39.11 o 
   4  34   4       21.95       30.05      9.89 o 
   5  34   4       36.06       16.97     10.51 o 
   6  34   4       36.16       60.88     11.48 o 
   7  34   4      217.97      213.53     14.84 o 
   8  34   4      159.94      145.59     22.46 o 
  -7  35   4       49.58       63.24      9.88 o 
  -6  35   4      225.39      220.54     11.03 o 
  -5  35   4      108.31       84.62     11.81 o 
  -4  35   4      205.59      243.45     40.31 o 
  -3  35   4      645.37      680.08     20.25 o 
  -2  35   4      413.18      353.63     14.70 o 
  -1  35   4      391.33      438.66     15.96 o 
   0  35   4     1196.92     1071.92     26.82 o 
   1  35   4     3232.53     3112.01     68.54 o 
   2  35   4     2632.95     2503.91     51.95 o 
   3  35   4      115.94      122.17     12.03 o 
   4  35   4       46.99       54.45     11.08 o 
   5  35   4      151.47      139.85     13.16 o 
   6  35   4        9.46       13.70     11.24 o 
   7  35   4        0.12       13.50     15.86 o 
  -7  36   4      107.11       99.04     13.34 o 
  -6  36   4      161.72      139.27     12.84 o 
  -5  36   4       48.28       59.90     11.62 o 
  -4  36   4        9.62       21.69     10.24 o 
  -3  36   4      166.12      218.82     13.54 o 
  -2  36   4       97.02       89.62     23.61 o 
  -1  36   4       56.38       55.55     10.52 o 
   0  36   4       56.74       70.82     10.83 o 
   1  36   4      108.82      190.44     29.62 o 
   2  36   4        5.20       34.95     14.82 o 
   3  36   4       33.35        6.86      9.60 o 
   4  36   4        6.32        7.61     10.75 o 
   5  36   4      355.89      393.45     18.76 o 
   6  36   4      465.56      463.91     18.20 o 
   7  36   4        0.27       10.28     14.82 o 
  -7  37   4        8.24        1.94     10.63 o 
  -6  37   4      156.86      152.41     13.70 o 
  -5  37   4       21.08       32.55     11.55 o 
  -4  37   4      507.96      433.10     17.07 o 
  -3  37   4     1198.08     1278.93     30.69 o 
  -2  37   4       14.95        8.54      9.82 o 
  -1  37   4       30.21       52.83     10.76 o 
   0  37   4      276.88      282.29     13.77 o 
   1  37   4      558.69      587.71     18.86 o 
   2  37   4      400.33      328.93     14.92 o 
   3  37   4      131.73      115.06     12.14 o 
   4  37   4      194.14      191.17     13.51 o 
   5  37   4        5.53       20.79     11.18 o 
   6  37   4      382.98      394.76     17.62 o 
   7  37   4       13.62       33.57     18.25 o 
  -7  38   4       96.67       99.59     18.28 o 
  -6  38   4      304.55      261.84     32.23 o 
  -5  38   4      514.33      550.72     18.97 o 
  -4  38   4      556.69      499.86     18.15 o 
  -3  38   4       13.73       42.18     10.96 o 
  -2  38   4      159.06      155.28     12.16 o 
  -1  38   4      399.19      428.44     16.32 o 
   0  38   4      128.94      115.62     11.91 o 
   1  38   4       95.09       95.89     11.52 o 
   2  38   4      240.72      249.19     16.67 o 
   3  38   4      178.17      202.54     13.63 o 
   4  38   4      144.25      141.36     12.86 o 
   5  38   4      126.36      118.35     12.75 o 
   6  38   4      155.15      141.02     19.51 o 
  -6  39   4      117.52      142.58     14.15 o 
  -5  39   4       64.30       70.81     11.85 o 
  -4  39   4       18.61       24.84     10.86 o 
  -3  39   4        2.70       -0.60      9.24 o 
  -2  39   4       50.66       26.12      9.89 o 
  -1  39   4     1126.65     1124.75     39.46 o 
   0  39   4      617.82      628.13     24.24 o 
   1  39   4       33.90       29.99     13.31 o 
   2  39   4        9.98       24.57     10.53 o 
   3  39   4      497.43      490.88     18.06 o 
   4  39   4      556.12      552.40     19.22 o 
   5  39   4        0.12       -5.98      9.91 o 
  -6  40   4        9.50       23.90     16.94 o 
  -5  40   4       72.97       64.89     12.44 o 
  -4  40   4        1.75       30.44     16.55 o 
  -3  40   4       20.38       12.33      9.94 o 
  -2  40   4       49.63       49.85     11.12 o 
  -1  40   4       51.10       84.59     16.17 o 
   0  40   4      208.82      234.81     13.47 o 
   1  40   4        0.10       -1.05      9.67 o 
   2  40   4      466.69      468.81     17.41 o 
   3  40   4      186.60      197.58     14.36 o 
   4  40   4        0.04       12.61     19.97 o 
   5  40   4       76.66       46.36     17.35 o 
  -5  41   4        7.51       10.19     10.80 o 
  -4  41   4        3.65       14.67     10.80 o 
  -3  41   4        4.93        2.90      9.74 o 
  -2  41   4        3.60        9.41     10.18 o 
  -1  41   4      694.90      702.42     21.35 o 
   0  41   4      852.49      761.46     22.06 o 
   1  41   4      131.41      143.76     13.11 o 
   2  41   4      115.38       93.36     11.76 o 
   3  41   4      366.78      365.62     16.69 o 
   4  41   4      354.55      360.05     16.52 o 
  -5  42   4        0.29      -13.38     13.38 o 
  -4  42   4        9.29        6.28     10.26 o 
  -3  42   4       43.54       49.97     11.39 o 
  -2  42   4      444.92      401.55     32.08 o 
  -1  42   4      265.45      284.13     14.92 o 
   0  42   4      111.35      122.75     12.79 o 
   1  42   4       48.08       48.22     11.72 o 
   2  42   4      179.16      156.83     27.33 o 
   3  42   4       67.20       92.03     18.01 o 
  -5  43   4       36.18        4.36     15.44 o 
  -4  43   4       81.08       79.25     17.92 o 
  -3  43   4       51.69       55.39     12.43 o 
  -2  43   4       23.30       40.82     11.87 o 
  -1  43   4      101.46      100.66     12.20 o 
   0  43   4       98.52      107.37     12.96 o 
   1  43   4       37.31       38.57     11.66 o 
   2  43   4       18.76       14.70     14.85 o 
  -4  44   4       14.58       15.71     15.47 o 
  -3  44   4      765.52      692.51     30.80 o 
  -2  44   4      506.40      518.25     19.04 o 
  -1  44   4       22.22       26.24     11.00 o 
   0  44   4      396.79      433.17     24.34 o 
   1  44   4      152.92      136.74     19.15 o 
  -3  45   4        1.31       40.98     17.29 o 
  -2  45   4      158.83      188.27     19.80 o 
 -12   1   5      254.53      237.54     15.58 o 
 -11   1   5       37.98       22.91     10.46 o 
 -10   1   5      543.81      625.55     22.21 o 
  -9   1   5      419.37      476.89     16.44 o 
  -8   1   5     1482.86     1415.44     32.26 o 
  -7   1   5      227.67      208.40     27.56 o 
  -6   1   5     5430.81     5763.27     88.71 o 
  -5   1   5     2915.40     2905.65     71.46 o 
  -4   1   5     2477.48     2506.72     50.33 o 
  -3   1   5     2342.20     2634.41     42.73 o 
  -2   1   5     6494.87     6262.66     72.72 o 
  -1   1   5    13813.31    12345.70    126.70 o 
   0   1   5     1824.44     2088.38     24.05 o 
   1   1   5     2457.16     2649.77     29.70 o 
   2   1   5     6761.78     7517.13     78.48 o 
   3   1   5      772.56      991.00     14.60 o 
   4   1   5      147.82      118.99      7.89 o 
   5   1   5     3438.44     3458.08     46.53 o 
   6   1   5     3752.97     3545.17     69.78 o 
   7   1   5      751.52      838.84     22.43 o 
   8   1   5      316.63      283.15     13.66 o 
   9   1   5        1.09        7.64      9.96 o 
  10   1   5      436.77      473.49     18.47 o 
 -12   2   5      348.36      359.51     17.06 o 
 -11   2   5      351.75      339.01     16.33 o 
 -10   2   5      135.76      167.21     18.67 o 
  -9   2   5      187.76      204.07     12.03 o 
  -8   2   5     1986.15     1847.03     45.33 o 
  -7   2   5     7292.20     7516.67    140.09 o 
  -6   2   5     1117.56     1011.49     24.47 o 
  -5   2   5       12.10       27.30     14.59 o 
  -4   2   5      371.48      293.95     11.39 o 
  -3   2   5      314.70      492.23     11.88 o 
  -2   2   5      650.85      498.37      9.17 o 
  -1   2   5     1722.29     2350.64     26.70 o 
   0   2   5    10151.14    10225.35    105.45 o 
   1   2   5     3552.91     2949.91     32.70 o 
   2   2   5      125.70      178.34      5.83 o 
   3   2   5     3325.10     3564.23     42.66 o 
   4   2   5     6405.09     6300.94     72.64 o 
   5   2   5     6950.68     6968.14     89.12 o 
   6   2   5     1398.16     1395.31     31.75 o 
   7   2   5      354.68      367.64     14.48 o 
   8   2   5       74.18       79.85     10.80 o 
   9   2   5       34.17       47.94     10.70 o 
  10   2   5        7.62       13.19     10.77 o 
 -12   3   5       46.43       42.49     12.58 o 
 -11   3   5       74.47       98.79     12.49 o 
 -10   3   5      294.07      295.03     14.18 o 
  -9   3   5       12.48       20.22      9.43 o 
  -8   3   5      447.89      483.06     16.07 o 
  -7   3   5      307.52      349.89     24.99 o 
  -6   3   5      367.96      403.13     13.99 o 
  -5   3   5     1281.37     1260.51     43.51 o 
  -4   3   5      152.40      207.17      8.30 o 
  -3   3   5     1013.77      894.42     17.62 o 
  -2   3   5       28.44       18.99      4.70 o 
  -1   3   5     1382.98     1514.53     18.33 o 
   0   3   5       44.35       23.05      5.85 o 
   1   3   5        8.06       25.49      4.31 o 
   2   3   5       84.64       13.64      4.28 o 
   3   3   5     3485.39     3621.63     43.30 o 
   4   3   5     3569.16     3251.39     39.37 o 
   5   3   5       23.92       27.10      6.91 o 
   6   3   5      176.04      181.70     11.26 o 
   7   3   5       22.56       24.62      9.07 o 
   8   3   5      130.72      130.52     11.80 o 
   9   3   5      235.24      213.67     13.28 o 
  10   3   5        1.44       -0.46      9.90 o 
 -12   4   5      286.34      270.52     15.74 o 
 -11   4   5      728.33      657.76     20.68 o 
 -10   4   5       21.97       35.49     11.46 o 
  -9   4   5      194.23      208.96     14.34 o 
  -8   4   5      309.15      279.89     12.69 o 
  -7   4   5     4092.32     4265.96     82.35 o 
  -6   4   5     1210.57     1190.60     39.00 o 
  -5   4   5      111.08      157.02      7.73 o 
  -4   4   5      847.52      688.13     14.88 o 
  -3   4   5       99.73      257.78      7.42 o 
  -2   4   5     2051.55     2515.97     34.95 o 
  -1   4   5      315.01      408.91      9.97 o 
   0   4   5    13056.79    11705.57    131.35 o 
   1   4   5     2420.94     2882.46     35.05 o 
   2   4   5      247.49      336.13      7.48 o 
   3   4   5     1020.41      768.08     12.22 o 
   4   4   5     5960.12     5834.43     74.78 o 
   5   4   5     8938.37     8836.16    130.48 o 
   6   4   5      544.25      611.58     18.07 o 
   7   4   5      485.61      592.89     18.22 o 
   8   4   5      137.41      102.54     11.08 o 
   9   4   5        1.27        6.64      9.94 o 
  10   4   5        0.80       12.70     10.35 o 
 -12   5   5        2.15       21.89     16.13 o 
 -11   5   5      140.37      177.28     13.60 o 
 -10   5   5      183.96      140.80     12.06 o 
  -9   5   5       14.57       31.75     14.61 o 
  -8   5   5        7.40       37.61     11.83 o 
  -7   5   5      601.33      721.63     19.71 o 
  -6   5   5      192.01      148.04      9.78 o 
  -5   5   5      529.59      588.28     18.14 o 
  -4   5   5      841.35      643.20     14.27 o 
  -3   5   5     4664.76     4579.06     60.45 o 
  -2   5   5     6379.82     6752.96     87.18 o 
  -1   5   5     6903.57     6544.59     68.66 o 
   0   5   5       54.60      227.67     33.27 o 
   1   5   5      256.40      159.56     14.37 o 
   2   5   5       51.01       14.00      4.39 o 
   3   5   5     1272.88     1308.99     18.10 o 
   4   5   5      365.65      512.72      9.66 o 
   5   5   5     2503.17     2564.00     36.11 o 
   6   5   5     1609.06     1427.75     32.36 o 
   7   5   5      123.84      155.38     17.58 o 
   8   5   5      296.56      280.75     13.69 o 
   9   5   5      377.49      358.31     15.73 o 
  10   5   5      430.83      430.62     17.69 o 
 -11   6   5      242.71      250.59     11.93 o 
 -10   6   5      376.12      362.51     15.34 o 
  -9   6   5     2286.65     2277.97     55.04 o 
  -8   6   5       11.53       43.47     20.19 o 
  -7   6   5      639.34      545.48     16.96 o 
  -6   6   5        8.74       22.94     10.93 o 
  -5   6   5      119.15      100.08      7.15 o 
  -4   6   5     1343.02     1186.41     22.04 o 
  -3   6   5     1596.95     1551.85     23.17 o 
  -2   6   5    13846.04    13679.56    172.61 o 
  -1   6   5     2060.08     1817.01     33.52 o 
   0   6   5     8846.74     9118.16    103.11 o 
   1   6   5      407.40      623.07     10.45 o 
   2   6   5      967.20     1145.03     16.21 o 
   3   6   5     5279.54     4280.07     50.49 o 
   4   6   5        1.44        6.30      4.61 o 
   5   6   5     1810.36     1482.09     22.81 o 
   6   6   5      148.39      153.26     28.03 o 
   7   6   5      871.11      878.95     23.18 o 
   8   6   5      768.49      581.16     18.51 o 
   9   6   5      152.96      157.11     12.39 o 
  10   6   5      331.37      334.05     16.06 o 
 -11   7   5        5.32        9.97     10.16 o 
 -10   7   5       10.63       10.72      8.26 o 
  -9   7   5        6.48      105.33      9.20 o 
  -8   7   5      412.70      343.05     11.44 o 
  -7   7   5      323.13      330.50     10.89 o 
  -6   7   5     1295.22     1584.93     28.28 o 
  -5   7   5     4181.98     4206.04     81.62 o 
  -4   7   5      124.20      160.59      6.56 o 
  -3   7   5      365.43      276.64      7.66 o 
  -2   7   5     5666.63     5656.69     73.68 o 
  -1   7   5     6022.74     6237.76     80.82 o 
   0   7   5     2032.84     2359.35     31.84 o 
   1   7   5      348.33      293.96      6.99 o 
   2   7   5      719.57     1078.96     14.11 o 
   3   7   5      509.40      429.14      8.65 o 
   4   7   5      183.27      342.91      7.89 o 
   5   7   5        8.19       16.23      5.44 o 
   6   7   5     2217.32     2323.49     38.41 o 
   7   7   5      937.14      986.42     25.06 o 
   8   7   5      156.97      159.25     21.04 o 
   9   7   5        4.67        4.00      9.53 o 
  10   7   5       88.93      107.01     13.24 o 
 -11   8   5       15.05       22.84     11.34 o 
 -10   8   5      804.18      791.04     26.49 o 
  -9   8   5     2194.10     2214.33     38.15 o 
  -8   8   5      390.47      299.59     10.85 o 
  -7   8   5        0.30        9.85      9.28 o 
  -6   8   5      734.04      682.34     15.41 o 
  -5   8   5     2912.52     3266.19     70.90 o 
  -4   8   5     3917.71     4217.67     71.95 o 
  -3   8   5      346.20      298.70      7.91 o 
  -2   8   5     2745.64     2608.30     36.11 o 
  -1   8   5     8052.30     8819.10    112.64 o 
   0   8   5      925.86     1464.12     19.58 o 
   1   8   5     2645.59     1959.79     25.04 o 
   2   8   5     3682.69     3156.97     34.88 o 
   3   8   5     8340.19     8965.66    101.69 o 
   4   8   5      301.96      277.19     10.79 o 
   5   8   5      214.00      176.64      7.24 o 
   6   8   5      481.79      529.88     11.58 o 
   7   8   5      629.49      672.14     19.63 o 
   8   8   5       69.64      124.67     33.60 o 
   9   8   5      182.14      215.72     13.80 o 
  10   8   5      726.82      703.81     21.84 o 
 -11   9   5      345.84      354.39     17.00 o 
 -10   9   5      212.87      230.31     13.72 o 
  -9   9   5       63.62       99.33     23.16 o 
  -8   9   5     1238.56     1069.85     21.42 o 
  -7   9   5     1519.95     1613.39     28.93 o 
  -6   9   5      833.24      805.67     17.19 o 
  -5   9   5     2290.35     1984.39     28.76 o 
  -4   9   5     3343.40     2826.92     82.76 o 
  -3   9   5     7712.52     7607.78     97.81 o 
  -2   9   5      500.15      476.68     11.59 o 
  -1   9   5       16.78        6.90      6.10 o 
   0   9   5      124.12      216.06      6.96 o 
   1   9   5     3650.14     3775.63     44.86 o 
   2   9   5      989.84      676.42     10.14 o 
   3   9   5     4315.19     4427.69     47.71 o 
   4   9   5     5306.37     4848.09     64.12 o 
   5   9   5     3614.29     3647.08     49.48 o 
   6   9   5      118.87      118.81      6.92 o 
   7   9   5        0.59        6.85      8.88 o 
   8   9   5     1514.42     1370.31     32.18 o 
   9   9   5      672.61      657.70     20.26 o 
  10   9   5        0.83        8.43     10.62 o 
 -11  10   5       10.68       23.30     11.20 o 
 -10  10   5      296.12      296.68     14.80 o 
  -9  10   5      240.07      269.55     37.86 o 
  -8  10   5        2.84       29.55      9.42 o 
  -7  10   5        3.07       49.40      9.93 o 
  -6  10   5      229.16      154.69      8.40 o 
  -5  10   5      203.62      158.67      6.76 o 
  -4  10   5      141.83      161.63      6.73 o 
  -3  10   5       57.79      108.96     15.24 o 
  -2  10   5       90.42       55.83      6.72 o 
  -1  10   5     1147.34     1570.50     26.97 o 
   0  10   5     2247.83     2161.37     27.21 o 
   1  10   5     1072.12      835.98     12.84 o 
   2  10   5     1960.07     1905.14     22.39 o 
   3  10   5     1671.60     1555.87     19.02 o 
   4  10   5     1194.75     1272.45     20.15 o 
   5  10   5      166.05      161.31      8.22 o 
   6  10   5     1487.39     1665.84     25.32 o 
   7  10   5        9.43        1.56      8.63 o 
   8  10   5       43.76       99.67     34.10 o 
   9  10   5       10.41       35.52     11.33 o 
  10  10   5       32.32       26.42     16.35 o 
 -11  11   5      369.98      387.11     17.03 o 
 -10  11   5      335.59      275.09     18.76 o 
  -9  11   5       33.14       21.02      9.80 o 
  -8  11   5     1786.63     1947.70     34.23 o 
  -7  11   5     1304.42     1261.34     29.51 o 
  -6  11   5       40.29       90.13      7.66 o 
  -5  11   5        7.48       44.60     14.47 o 
  -4  11   5    13157.43    12934.86    163.60 o 
  -3  11   5     9208.42     8742.75    139.51 o 
  -2  11   5     2220.11     2261.56     31.85 o 
  -1  11   5     1282.72     1518.20     26.27 o 
   0  11   5      422.31      315.24      7.21 o 
   1  11   5     3525.64     2835.38     34.62 o 
   2  11   5     3190.65     3694.33     40.29 o 
   3  11   5     3050.38     3225.81     44.03 o 
   4  11   5     4868.82     4600.58     61.08 o 
   5  11   5      271.27      152.39      7.12 o 
   6  11   5       24.59       54.74      6.31 o 
   7  11   5      986.02      991.06     20.47 o 
   8  11   5     4157.18     4248.10     95.70 o 
   9  11   5     1510.45     1476.21     34.66 o 
  10  11   5       14.46       13.46     10.94 o 
 -11  12   5       17.71       23.53     21.92 o 
 -10  12   5       76.17       93.30     11.98 o 
  -9  12   5      356.84      341.78     18.70 o 
  -8  12   5      858.46      889.50     23.74 o 
  -7  12   5       44.40      103.40     10.88 o 
  -6  12   5      516.58      492.74     22.52 o 
  -5  12   5      398.64      327.66     13.04 o 
  -4  12   5      720.28      669.86     14.83 o 
  -3  12   5      552.58      498.86     21.74 o 
  -2  12   5     1166.44     1140.17     21.00 o 
  -1  12   5     2074.68     1845.11     30.91 o 
   0  12   5      257.54      364.49      7.72 o 
   1  12   5     7531.75     7391.03     85.01 o 
   2  12   5     1996.64     2497.41     31.03 o 
   3  12   5     6339.03     5913.52     77.17 o 
   4  12   5      977.37      814.36     14.58 o 
   5  12   5        3.31        2.44      5.29 o 
   6  12   5        1.52        0.18      6.17 o 
   7  12   5      282.95      244.99     10.41 o 
   8  12   5       50.32       96.16     11.60 o 
   9  12   5      255.45      245.74     28.54 o 
  10  12   5      128.14      134.51     13.21 o 
 -11  13   5      273.00      276.89     15.95 o 
 -10  13   5      188.26      186.15     13.13 o 
  -9  13   5       22.12       28.28      9.91 o 
  -8  13   5      667.96      703.09     20.43 o 
  -7  13   5      180.81      169.23     11.33 o 
  -6  13   5      337.28      222.99     16.49 o 
  -5  13   5      710.72      679.69     34.23 o 
  -4  13   5     1842.56     1698.62     28.98 o 
  -3  13   5     5650.56     5189.70     78.28 o 
  -2  13   5        0.52       10.50      7.09 o 
  -1  13   5     5145.40     5100.43     68.33 o 
   0  13   5       24.68       43.34      7.04 o 
   1  13   5     3757.41     4117.34     48.64 o 
   2  13   5     1277.56     1387.90     19.72 o 
   3  13   5       72.33      236.92      7.61 o 
   4  13   5      283.93      135.87      6.63 o 
   5  13   5      958.52      809.32     14.73 o 
   6  13   5      436.40      424.45     12.31 o 
   7  13   5      119.61      130.41      9.07 o 
   8  13   5     1109.97     1082.15     27.60 o 
   9  13   5      515.87      464.20     19.80 o 
  10  13   5        0.16        8.11     11.13 o 
 -11  14   5       50.23       34.93     12.56 o 
 -10  14   5      757.01      712.02     21.63 o 
  -9  14   5      741.72      806.87     22.51 o 
  -8  14   5      828.27      626.38     19.43 o 
  -7  14   5        1.42       -0.60     12.13 o 
  -6  14   5       78.95      173.66     12.49 o 
  -5  14   5      902.74     1088.98     26.02 o 
  -4  14   5     3704.90     3655.21     56.64 o 
  -3  14   5      211.51      203.94     15.97 o 
  -2  14   5     2277.04     2635.19     42.14 o 
  -1  14   5     3864.00     3231.29     43.86 o 
   0  14   5     2192.54     2768.17     38.15 o 
   1  14   5     5545.46     5809.47     67.14 o 
   2  14   5    15385.23    13727.41    153.69 o 
   3  14   5     5005.27     5313.73     69.81 o 
   4  14   5       11.57       -0.03      4.99 o 
   5  14   5      180.22      106.56      6.61 o 
   6  14   5      427.74      396.36     12.14 o 
   7  14   5     1022.68     1068.46     21.74 o 
   8  14   5       81.72       93.32     11.32 o 
   9  14   5      332.06      313.05     15.62 o 
  10  14   5      399.51      447.23     18.11 o 
 -11  15   5        0.43       -9.55      9.55 o 
 -10  15   5       89.33       89.24     11.76 o 
  -9  15   5       13.31       28.59      9.89 o 
  -8  15   5       65.64       94.33     12.32 o 
  -7  15   5       53.31       72.00     10.32 o 
  -6  15   5     6591.82     6636.55    146.15 o 
  -5  15   5     1077.53     1295.42     29.71 o 
  -4  15   5       55.41       40.35     12.31 o 
  -3  15   5       31.85       24.76      6.09 o 
  -2  15   5      594.08      604.70     15.82 o 
  -1  15   5     3367.32     3018.70     41.28 o 
   0  15   5      602.84      552.11     11.03 o 
   1  15   5      501.58      401.68      9.56 o 
   2  15   5        2.77       15.03      8.96 o 
   3  15   5        4.41        7.17      5.10 o 
   4  15   5     2230.64     2209.20     32.02 o 
   5  15   5     1072.88     1164.46     19.06 o 
   6  15   5     3757.45     3860.66     61.53 o 
   7  15   5      282.20      276.36     11.24 o 
   8  15   5      187.32      143.80     12.02 o 
   9  15   5       89.83       97.95     12.53 o 
  10  15   5      171.83      200.46     14.95 o 
 -11  16   5      102.07      103.14     17.32 o 
 -10  16   5       92.50       70.49     11.41 o 
  -9  16   5      258.38      255.85     13.66 o 
  -8  16   5       12.51       71.84     15.32 o 
  -7  16   5      546.95      385.43     14.94 o 
  -6  16   5      275.57      399.74     16.40 o 
  -5  16   5    10897.66    10215.55    187.60 o 
  -4  16   5     5410.09     4798.03     91.45 o 
  -3  16   5     1350.63     1144.93     21.21 o 
  -2  16   5     2989.89     3314.38     44.97 o 
  -1  16   5     1966.84     2038.32     29.27 o 
   0  16   5      496.93      631.92     14.77 o 
   1  16   5       28.90       66.28      5.72 o 
   2  16   5     3708.33     3702.62     49.88 o 
   3  16   5     4139.29     4098.11     54.86 o 
   4  16   5        6.34       34.09      5.84 o 
   5  16   5     3258.77     3013.67     49.08 o 
   6  16   5        4.87       30.33     12.47 o 
   7  16   5     1958.64     1637.74     43.93 o 
   8  16   5      686.89      714.03     17.14 o 
   9  16   5      281.91      239.09     14.78 o 
  10  16   5      352.05      375.65     17.56 o 
 -10  17   5       28.02       10.85     11.54 o 
  -9  17   5       12.16       -0.06      8.60 o 
  -8  17   5       78.35      114.37     11.51 o 
  -7  17   5      327.49      392.35     15.30 o 
  -6  17   5       77.12       48.48      9.93 o 
  -5  17   5      119.98      268.29     39.03 o 
  -4  17   5     2936.87     3088.18     86.26 o 
  -3  17   5      271.61      301.05      8.32 o 
  -2  17   5      288.18      245.82     20.11 o 
  -1  17   5     1207.98     1519.57     22.93 o 
   0  17   5      206.56      200.69      8.31 o 
   1  17   5      107.45      112.50     16.25 o 
   2  17   5      714.46      710.93     15.32 o 
   3  17   5      235.72      272.88      8.09 o 
   4  17   5     2077.03     1791.82     26.62 o 
   5  17   5      437.51      704.69     16.00 o 
   6  17   5      692.99      457.25     12.89 o 
   7  17   5      998.56      968.16     20.32 o 
   8  17   5      845.32      932.69     20.23 o 
   9  17   5      789.06      774.84     22.88 o 
  10  17   5       71.84      109.75     12.83 o 
 -10  18   5       47.42       43.94     11.21 o 
  -9  18   5       26.80       18.19      9.56 o 
  -8  18   5      171.48      176.45     12.47 o 
  -7  18   5     2103.23     2242.07     47.14 o 
  -6  18   5     1557.89     1537.72     34.45 o 
  -5  18   5      805.51     1029.93     36.61 o 
  -4  18   5     1589.99     1399.02     31.51 o 
  -3  18   5      129.51      160.90      8.25 o 
  -2  18   5     4075.70     3618.63     48.77 o 
  -1  18   5       98.22       73.47     10.89 o 
   0  18   5     4254.99     4150.97     63.76 o 
   1  18   5     4146.28     3510.97     54.77 o 
   2  18   5       45.26       99.98      7.19 o 
   3  18   5      169.06      215.17      8.90 o 
   4  18   5     1085.70      920.23     16.00 o 
   5  18   5     2321.62     2578.47     42.87 o 
   6  18   5      392.77      391.79     12.00 o 
   7  18   5      556.49      637.97     15.75 o 
   8  18   5      495.85      553.98     15.14 o 
   9  18   5      124.49      164.35     13.43 o 
  10  18   5       12.79       39.67     17.71 o 
 -10  19   5       95.23       67.79     18.13 o 
  -9  19   5      100.12       77.38     15.46 o 
  -8  19   5      333.06      304.70     14.61 o 
  -7  19   5      204.37      220.44     17.82 o 
  -6  19   5     1297.02     1116.72     27.07 o 
  -5  19   5     1457.24     1363.32     31.16 o 
  -4  19   5      177.16      276.85     12.31 o 
  -3  19   5     1225.12     1453.22     30.90 o 
  -2  19   5     1219.39     1333.43     20.72 o 
  -1  19   5     3040.28     3240.82     44.13 o 
   0  19   5      150.50      231.71     11.23 o 
   1  19   5      616.93      684.61     27.76 o 
   2  19   5      748.05      975.18     19.04 o 
   3  19   5      457.41      747.67     16.01 o 
   4  19   5      505.50      251.81     12.32 o 
   5  19   5      260.84      323.72     11.27 o 
   6  19   5      923.89      784.55     25.85 o 
   7  19   5       10.40       13.06      7.54 o 
   8  19   5      124.54      109.57      9.70 o 
   9  19   5      561.18      528.87     31.80 o 
  10  19   5       26.06       37.79     16.13 o 
 -10  20   5       31.27       22.34     10.51 o 
  -9  20   5        6.64       13.33     12.58 o 
  -8  20   5       10.67       30.48     11.21 o 
  -7  20   5      959.80      947.45     24.62 o 
  -6  20   5      633.77      517.69     16.86 o 
  -5  20   5      392.62      604.82     18.19 o 
  -4  20   5      275.93      210.51     11.28 o 
  -3  20   5      174.33      205.85     11.54 o 
  -2  20   5       40.74       55.36      7.95 o 
  -1  20   5     3090.70     2911.09     58.08 o 
   0  20   5     2516.59     2761.01     55.39 o 
   1  20   5     3296.01     3642.98     56.73 o 
   2  20   5       13.13       86.57      7.27 o 
   3  20   5      929.65     1169.36     21.93 o 
   4  20   5      531.30      622.91     28.24 o 
   5  20   5      692.61      518.11     16.82 o 
   6  20   5      295.31      390.73     25.31 o 
   7  20   5       55.36       62.98      8.47 o 
   8  20   5        2.21        0.00      7.82 o 
   9  20   5        6.68        9.84     10.31 o 
 -10  21   5        1.66       -5.76     14.04 o 
  -9  21   5       59.11       61.43      8.99 o 
  -8  21   5      546.97      586.16     19.10 o 
  -7  21   5       39.02       59.50     10.60 o 
  -6  21   5     1217.23     1303.63     73.20 o 
  -5  21   5     1127.89     1104.07     28.60 o 
  -4  21   5      494.31      432.20     12.14 o 
  -3  21   5      169.83      151.25      8.18 o 
  -2  21   5     1115.33     1258.66     23.43 o 
  -1  21   5     9610.76     8925.79    164.64 o 
   0  21   5     2432.00     2008.66     42.17 o 
   1  21   5      373.23      235.67      9.12 o 
   2  21   5       36.45       47.22      6.79 o 
   3  21   5        4.40        6.87      7.03 o 
   4  21   5      930.44      836.09     22.11 o 
   5  21   5     1637.68     1392.79     31.98 o 
   6  21   5     4931.87     5446.18    110.06 o 
   7  21   5     1502.92     1531.88     35.20 o 
   8  21   5       90.28      107.68     12.16 o 
   9  21   5        1.01        2.75     15.02 o 
 -10  22   5       25.18       20.15     10.17 o 
  -9  22   5        2.38        3.17     10.16 o 
  -8  22   5      272.87      315.97     14.89 o 
  -7  22   5       55.06       17.62      9.74 o 
  -6  22   5        0.98       35.96     16.92 o 
  -5  22   5      502.96      465.92     25.02 o 
  -4  22   5      152.32      130.31      8.23 o 
  -3  22   5       28.74       56.72      7.19 o 
  -2  22   5      699.98      824.26     17.32 o 
  -1  22   5      184.20      209.87     40.80 o 
   0  22   5       55.25      158.99     10.74 o 
   1  22   5        4.81       23.91      6.55 o 
   2  22   5       20.42       25.91      6.67 o 
   3  22   5      360.84      354.43     13.91 o 
   4  22   5      975.10     1097.57     26.63 o 
   5  22   5      225.49      182.84     11.97 o 
   6  22   5      113.39      112.46     22.57 o 
   7  22   5       12.42        5.35     20.57 o 
   8  22   5       43.61       46.75     11.18 o 
   9  22   5       13.20       14.03     11.04 o 
 -10  23   5       23.49       24.75     10.70 o 
  -9  23   5       50.69       61.19     11.75 o 
  -8  23   5      400.82      311.54     14.75 o 
  -7  23   5       29.36       43.30     10.19 o 
  -6  23   5     1036.14      812.73     22.29 o 
  -5  23   5     1011.07     1175.88     31.43 o 
  -4  23   5       15.33        8.30      6.65 o 
  -3  23   5       70.29       75.45      7.64 o 
  -2  23   5      279.54      391.94     14.28 o 
  -1  23   5     2151.63     2737.32     55.17 o 
   0  23   5      476.89      449.12     21.48 o 
   1  23   5     1305.31     1395.79     25.13 o 
   2  23   5       37.64       40.37      6.97 o 
   3  23   5      177.38      179.42     14.64 o 
   4  23   5      182.51      205.41     12.13 o 
   5  23   5      653.27      755.70     21.25 o 
   6  23   5     2284.35     2146.70     53.80 o 
   7  23   5      762.09      706.14     20.99 o 
   8  23   5        0.83       17.02     10.69 o 
   9  23   5       10.28        4.13     10.90 o 
  -9  24   5       88.06      103.55     15.59 o 
  -8  24   5      402.70      416.36     16.55 o 
  -7  24   5     1525.33     1518.01     34.85 o 
  -6  24   5      257.24      253.98     13.15 o 
  -5  24   5       29.41       86.18      8.40 o 
  -4  24   5       56.40       35.51      7.34 o 
  -3  24   5      825.77      755.66     16.53 o 
  -2  24   5       71.98       31.36      8.67 o 
  -1  24   5      718.14      745.53     20.25 o 
   0  24   5     1712.02     1679.34     36.57 o 
   1  24   5     1874.08     2018.82     33.94 o 
   2  24   5      896.78     1012.97     21.79 o 
   3  24   5     1676.26     1537.83     39.23 o 
   4  24   5     1851.10     1636.56     36.28 o 
   5  24   5     3010.11     3150.64     63.19 o 
   6  24   5      127.26      179.16     14.93 o 
   7  24   5       91.91      117.48     15.82 o 
   8  24   5       16.70       33.66     11.50 o 
   9  24   5       27.65       11.03     11.19 o 
  -9  25   5        4.27        4.32     10.17 o 
  -8  25   5      140.88      148.01     16.04 o 
  -7  25   5      124.22      172.40     30.59 o 
  -6  25   5        3.50       20.91      9.56 o 
  -5  25   5       56.77       72.64      8.32 o 
  -4  25   5      196.26      346.56     11.21 o 
  -3  25   5     1034.01      699.97     19.70 o 
  -2  25   5        6.46       22.81      8.84 o 
  -1  25   5      155.32      149.59     14.93 o 
   0  25   5       49.41       91.52      9.76 o 
   1  25   5     1275.21     1212.33     23.78 o 
   2  25   5      590.02      494.06     16.21 o 
   3  25   5       13.38       27.19     20.16 o 
   4  25   5      539.82      784.56     21.51 o 
   5  25   5       87.32      102.56     18.49 o 
   6  25   5       20.09       25.13      9.82 o 
   7  25   5      132.12      168.48     16.11 o 
   8  25   5       30.73       28.56     11.13 o 
   9  25   5      277.45      278.07     15.94 o 
  -9  26   5        5.08       20.16     11.59 o 
  -8  26   5      288.69      282.55     14.73 o 
  -7  26   5     1098.12     1009.75     26.64 o 
  -6  26   5      449.54      404.41     15.73 o 
  -5  26   5       83.78       27.15      8.14 o 
  -4  26   5     1289.54     1441.14     32.93 o 
  -3  26   5        3.27       22.43     12.31 o 
  -2  26   5      494.66      642.16     18.64 o 
  -1  26   5      107.91      103.76     10.20 o 
   0  26   5     2319.39     2352.87     55.35 o 
   1  26   5     2263.50     2457.87     40.22 o 
   2  26   5       51.47       18.42      9.29 o 
   3  26   5        6.34        3.73      8.41 o 
   4  26   5     1191.17     1219.60     29.15 o 
   5  26   5     1271.77     1154.99     28.33 o 
   6  26   5      103.08      123.93     17.21 o 
   7  26   5      222.37      200.25     13.25 o 
   8  26   5       90.95       88.71     12.45 o 
  -9  27   5       92.01      102.06     12.95 o 
  -8  27   5        4.06       21.90     13.67 o 
  -7  27   5      272.91      239.61     19.67 o 
  -6  27   5      711.38      788.85     22.24 o 
  -5  27   5      812.29      725.38     16.80 o 
  -4  27   5     1326.24     1221.59     29.10 o 
  -3  27   5     2268.06     2390.92     49.47 o 
  -2  27   5      168.59      205.72     17.32 o 
  -1  27   5      293.40      213.12     11.89 o 
   0  27   5      152.16      160.30     25.85 o 
   1  27   5        8.80      101.35     18.14 o 
   2  27   5       89.14       77.02     13.46 o 
   3  27   5      240.28      260.37     17.25 o 
   4  27   5      398.37      354.61     14.93 o 
   5  27   5      867.01      753.47     35.96 o 
   6  27   5      822.44      886.82     24.12 o 
   7  27   5      192.45      200.60     16.79 o 
   8  27   5      329.94      334.16     24.02 o 
  -9  28   5      411.95      383.57     17.30 o 
  -8  28   5      226.22      260.41     14.77 o 
  -7  28   5       19.03       48.80     10.89 o 
  -6  28   5       77.77       86.91     23.67 o 
  -5  28   5      528.15      577.99     18.36 o 
  -4  28   5     2132.35     1999.53     67.66 o 
  -3  28   5      331.06      405.47     39.32 o 
  -2  28   5      904.49      832.81     22.09 o 
  -1  28   5        5.24       44.27      9.55 o 
   0  28   5      210.18      133.43     10.85 o 
   1  28   5      153.79      184.88     11.77 o 
   2  28   5     1879.03     1892.38     40.79 o 
   3  28   5     2959.07     2864.24     58.03 o 
   4  28   5       40.01       11.99     10.32 o 
   5  28   5      324.09      351.59     15.10 o 
   6  28   5        8.97       27.48     10.47 o 
   7  28   5      352.39      367.58     16.28 o 
   8  28   5      171.19      168.62     14.29 o 
  -8  29   5      103.07      122.81     13.96 o 
  -7  29   5       43.06       23.90     10.82 o 
  -6  29   5      680.52      563.26     18.70 o 
  -5  29   5      645.15      666.65     39.76 o 
  -4  29   5      215.98      243.15     44.18 o 
  -3  29   5       68.46       45.08     19.91 o 
  -2  29   5      472.28      313.81     13.49 o 
  -1  29   5      974.99     1234.43     29.21 o 
   0  29   5      181.18      164.58     20.10 o 
   1  29   5       36.72       65.80     13.41 o 
   2  29   5      195.17      223.37     51.30 o 
   3  29   5       43.77      104.29     35.75 o 
   4  29   5       67.38       74.61     10.50 o 
   5  29   5      243.45      291.71     14.16 o 
   6  29   5      782.54      722.77     21.72 o 
   7  29   5       25.77       19.63     21.92 o 
   8  29   5       18.41       16.22     11.44 o 
  -8  30   5      337.55      365.33     16.36 o 
  -7  30   5       98.45       97.71     12.06 o 
  -6  30   5        9.49       17.77     10.22 o 
  -5  30   5      747.19      656.19     19.89 o 
  -4  30   5      731.70      771.31     32.93 o 
  -3  30   5       27.72       17.83     12.78 o 
  -2  30   5      873.00      994.66     25.21 o 
  -1  30   5      244.69      294.87     16.95 o 
   0  30   5       43.83       33.89      9.36 o 
   1  30   5      425.47      390.16     17.50 o 
   2  30   5     3033.63     3064.42     61.60 o 
   3  30   5     2873.87     2663.05    134.07 o 
   4  30   5      635.58      574.20     18.64 o 
   5  30   5       29.59       33.74     10.96 o 
   6  30   5       33.03       48.25     11.48 o 
   7  30   5       87.29       80.67     12.92 o 
   8  30   5       34.06       50.35     12.31 o 
  -8  31   5      358.19      318.13     16.41 o 
  -7  31   5      194.54      191.73     13.68 o 
  -6  31   5       36.42       30.58     10.88 o 
  -5  31   5       82.63      125.80     11.85 o 
  -4  31   5      716.39      900.28     23.96 o 
  -3  31   5     1861.05     1481.50     33.85 o 
  -2  31   5       75.41      118.51     11.35 o 
  -1  31   5      377.93      365.70     14.48 o 
   0  31   5       90.59       78.96     10.51 o 
   1  31   5      751.80      747.91     21.03 o 
   2  31   5      366.55      458.74     43.19 o 
   3  31   5      140.82      132.74     24.28 o 
   4  31   5     1757.84     1784.40     39.55 o 
   5  31   5        2.92        6.33      9.65 o 
   6  31   5       85.22       68.52     11.50 o 
   7  31   5       64.14       47.74     11.85 o 
  -8  32   5       22.21       41.23     11.98 o 
  -7  32   5        0.26       -1.24      9.90 o 
  -6  32   5        0.04       -0.33      9.75 o 
  -5  32   5        1.32        4.43      9.55 o 
  -4  32   5       36.98       68.60     18.55 o 
  -3  32   5        5.58       36.56     14.52 o 
  -2  32   5       92.12       58.51     10.50 o 
  -1  32   5        1.19       -0.72      8.48 o 
   0  32   5       32.53       34.41     10.04 o 
   1  32   5       28.81       65.35     10.56 o 
   2  32   5      408.57      345.04     14.89 o 
   3  32   5      460.75      473.57     23.03 o 
   4  32   5      260.41      320.59     32.90 o 
   5  32   5        0.14        2.94      9.12 o 
   6  32   5       11.46       18.99     10.95 o 
   7  32   5        2.91       -5.96     11.34 o 
  -8  33   5      365.01      324.21     22.76 o 
  -7  33   5       85.83       63.00     12.97 o 
  -6  33   5        2.75        4.09     13.01 o 
  -5  33   5        0.24        9.24     11.56 o 
  -4  33   5     1597.59     1512.66     34.74 o 
  -3  33   5     2821.91     2863.27     58.29 o 
  -2  33   5      193.16      236.37     13.32 o 
  -1  33   5       67.91       68.40     10.47 o 
   0  33   5      208.14      183.65     12.29 o 
   1  33   5     1777.41     1777.40     39.06 o 
   2  33   5      948.41      882.01     23.63 o 
   3  33   5      279.36      340.45     15.20 o 
   4  33   5     1755.80     1664.63     77.53 o 
   5  33   5        7.03       -4.35      9.54 o 
   6  33   5      140.32      116.40     12.32 o 
   7  33   5        5.40       14.27     11.34 o 
  -7  34   5        0.37        0.61     10.03 o 
  -6  34   5       61.98       58.42     11.66 o 
  -5  34   5      626.04      651.91     20.18 o 
  -4  34   5      195.08      203.53     12.98 o 
  -3  34   5      237.57      283.53     19.83 o 
  -2  34   5      178.40      177.25     12.71 o 
  -1  34   5      286.65      219.80     13.52 o 
   0  34   5      349.52      418.31     15.99 o 
   1  34   5      192.30      187.07     19.92 o 
   2  34   5     1190.41     1154.18     28.44 o 
   3  34   5      816.29      825.95     23.01 o 
   4  34   5        1.52       44.16     18.25 o 
   5  34   5        8.72        2.70      9.89 o 
   6  34   5       18.88       11.77     11.10 o 
   7  34   5       64.40       53.44     17.29 o 
  -7  35   5       31.72       11.26     11.87 o 
  -6  35   5       58.11       49.13     12.01 o 
  -5  35   5      112.23      122.40     12.33 o 
  -4  35   5       28.76       35.75     10.58 o 
  -3  35   5     1000.07     1015.01     26.36 o 
  -2  35   5        1.62       15.78     10.09 o 
  -1  35   5      317.50      289.38     16.26 o 
   0  35   5       67.57       80.87     11.06 o 
   1  35   5       81.10       87.07     16.01 o 
   2  35   5       74.56      141.66     36.47 o 
   3  35   5      395.93      356.90     15.88 o 
   4  35   5      310.51      347.64     15.45 o 
   5  35   5        1.37       -0.24      9.49 o 
   6  35   5      308.63      286.87     18.65 o 
   7  35   5        0.16        1.22     15.08 o 
  -7  36   5        0.21      -13.02     13.47 o 
  -6  36   5       27.19       48.83     11.83 o 
  -5  36   5      379.94      412.70     16.75 o 
  -4  36   5      441.72      411.22     16.60 o 
  -3  36   5       19.74       42.39     20.28 o 
  -2  36   5      289.79      337.05     14.99 o 
  -1  36   5       69.01       84.34     11.60 o 
   0  36   5       16.20       31.65     10.12 o 
   1  36   5      328.67      273.37     13.81 o 
   2  36   5     2173.71     2213.35     47.15 o 
   3  36   5     1101.03     1062.75     53.69 o 
   4  36   5       10.82        7.36     10.33 o 
   5  36   5        4.57        4.59     10.05 o 
   6  36   5       63.69       87.30     13.03 o 
  -6  37   5      356.05      379.47     21.60 o 
  -5  37   5      646.56      543.51     18.89 o 
  -4  37   5      577.10      708.33     23.27 o 
  -3  37   5      277.60      209.91     13.23 o 
  -2  37   5      840.42      834.18     23.11 o 
  -1  37   5      987.71      943.48     24.91 o 
   0  37   5      649.29      632.73     19.77 o 
   1  37   5      118.37      103.36     11.80 o 
   2  37   5      177.50      197.79     20.58 o 
   3  37   5        0.83       29.22     11.23 o 
   4  37   5       31.02       22.44     11.38 o 
   5  37   5       66.18       93.32     12.99 o 
   6  37   5      620.04      607.67     29.39 o 
  -6  38   5       74.09       90.16     13.19 o 
  -5  38   5       51.90       84.54     12.64 o 
  -4  38   5       19.68       64.30     12.43 o 
  -3  38   5       55.57       57.06     11.27 o 
  -2  38   5      292.67      301.63     14.68 o 
  -1  38   5       38.98       63.36     14.88 o 
   0  38   5      636.96      654.10     21.91 o 
   1  38   5      503.92      478.65     17.64 o 
   2  38   5      181.99      181.82     12.87 o 
   3  38   5      335.39      321.30     15.37 o 
   4  38   5       19.55       16.39     11.14 o 
   5  38   5      279.69      294.89     15.91 o 
   6  38   5       42.09       64.40     20.07 o 
  -6  39   5       11.62       26.73     16.97 o 
  -5  39   5      465.38      350.33     24.09 o 
  -4  39   5      245.43      263.44     14.78 o 
  -3  39   5       83.87       94.16     12.66 o 
  -2  39   5      292.03      314.31     15.18 o 
  -1  39   5      278.34      257.55     14.17 o 
   0  39   5      249.91      287.10     14.79 o 
   1  39   5      272.34      298.67     14.86 o 
   2  39   5        1.57        6.81     10.02 o 
   3  39   5      120.77      111.47     12.60 o 
   4  39   5       12.36        8.47     10.99 o 
   5  39   5       10.64        7.23     15.77 o 
  -5  40   5        0.62        2.35     10.58 o 
  -4  40   5      111.46      122.46     13.27 o 
  -3  40   5        0.31        3.15     10.14 o 
  -2  40   5      141.11      144.00     13.14 o 
  -1  40   5       73.72       51.56     11.07 o 
   0  40   5     1067.84     1072.73     31.03 o 
   1  40   5     1197.34     1152.96     28.98 o 
   2  40   5      164.59      163.96     13.37 o 
   3  40   5        3.32       -1.05     10.63 o 
   4  40   5      101.76       92.36     12.84 o 
   5  40   5      432.29      442.58     26.41 o 
  -5  41   5      183.63      162.31     20.10 o 
  -4  41   5       63.03       66.99     12.89 o 
  -3  41   5        9.23       12.70     12.96 o 
  -2  41   5        4.64       11.99     10.79 o 
  -1  41   5       35.10       27.27     11.00 o 
   0  41   5        4.55       40.83     11.14 o 
   1  41   5      128.16      150.42     13.51 o 
   2  41   5       48.77       41.79     12.92 o 
   3  41   5      136.83       98.58     12.75 o 
   4  41   5       14.67       32.83     16.76 o 
  -4  42   5       26.03       22.22     16.40 o 
  -3  42   5        8.56       10.36     10.55 o 
  -2  42   5        0.16       -9.67      9.67 o 
  -1  42   5       14.20       16.38     11.60 o 
   0  42   5      563.10      563.20     19.52 o 
   1  42   5      175.59      171.11     13.69 o 
   2  42   5      123.25      118.67     12.83 o 
   3  42   5       10.31       11.89     16.52 o 
   4  42   5       71.76       59.92     18.37 o 
  -3  43   5        2.79      -11.74     13.56 o 
  -2  43   5      138.27      128.39     22.33 o 
  -1  43   5      392.03      403.27     16.99 o 
   0  43   5      129.03      158.51     14.26 o 
   1  43   5       43.55       53.07     12.48 o 
   2  43   5       45.86       52.36     18.16 o 
   3  43   5       28.82       19.62     16.55 o 
  -3  44   5        6.92        6.66     15.41 o 
  -2  44   5       34.05       41.97     18.82 o 
  -1  44   5       57.29       73.51     17.95 o 
   0  44   5        7.49       19.95     16.34 o 
   1  44   5       12.91       31.27     16.43 o 
   2  44   5       18.72       23.57     16.58 o 
  -2  45   5        1.43      -11.35     13.74 o 
  -1  45   5      378.37      335.41     23.90 o 
   0  45   5      126.37      136.27     19.51 o 
   1  45   5       93.03       95.58     19.95 o 
 -12   0   6      827.63      851.59     35.34 o 
 -11   0   6      575.22      552.77     27.03 o 
 -10   0   6       19.66       36.56     14.64 o 
  -9   0   6       48.57       19.89     12.63 o 
  -8   0   6       11.62       30.47     12.69 o 
  -7   0   6     1428.76     1398.78     44.60 o 
  -6   0   6      140.34      204.61     15.38 o 
  -5   0   6     2831.91     2840.75     79.99 o 
  -4   0   6     4395.96     4818.56    104.98 o 
  -3   0   6     1094.14      745.00     19.04 o 
  -2   0   6     3845.06     3455.52     53.54 o 
  -1   0   6     3494.29     4745.79     71.75 o 
   0   0   6    30895.21    26778.19    484.24 o 
   1   0   6     5703.76     4714.98    126.87 o 
   2   0   6      370.82      165.82      7.44 o 
   3   0   6      355.17      494.34     12.02 o 
   4   0   6       13.21       14.98      7.78 o 
   5   0   6     1662.54     1928.13     39.73 o 
   7   0   6     2971.25     2961.61     84.80 o 
   8   0   6     1571.87     1648.37     52.54 o 
   9   0   6        1.04        4.09     13.14 o 
  10   0   6        8.61       -3.05     13.86 o 
 -12   1   6        4.40       63.47     18.85 o 
 -11   1   6       24.45       52.89     11.50 o 
 -10   1   6       97.80       83.89     11.31 o 
  -9   1   6       37.82       44.32     12.63 o 
  -8   1   6      275.32      313.90     13.41 o 
  -7   1   6      100.87      125.85      9.80 o 
  -6   1   6      609.72      634.02     14.61 o 
  -5   1   6      417.23      295.42     11.94 o 
  -4   1   6        1.97       17.11      6.15 o 
  -3   1   6     2405.22     2405.55     30.25 o 
  -2   1   6     1009.98      692.85     10.30 o 
  -1   1   6       72.88      298.00      6.39 o 
   0   1   6      616.98      456.66     29.32 o 
   1   1   6     2352.75     3285.08     36.14 o 
   2   1   6     2586.12     2425.72     27.62 o 
   3   1   6      733.80      665.26     11.21 o 
   4   1   6      100.01      204.74      7.40 o 
   5   1   6      632.16      715.03     13.53 o 
   6   1   6     1486.47     1160.93     27.79 o 
   7   1   6      389.86      375.85     14.96 o 
   8   1   6        1.82       21.81     12.83 o 
   9   1   6       67.22       61.09     11.31 o 
  10   1   6        4.67       -3.91      9.91 o 
 -12   2   6      307.49      307.81     22.55 o 
 -11   2   6      285.47      276.06     15.77 o 
 -10   2   6        2.70       20.62     10.63 o 
  -9   2   6      285.34      283.32     13.49 o 
  -8   2   6        0.86       25.35      8.65 o 
  -7   2   6      747.72      597.26     17.53 o 
  -6   2   6       51.59       42.37      8.42 o 
  -5   2   6     1182.46     1088.60     20.91 o 
  -4   2   6     3804.02     3934.36     81.22 o 
  -3   2   6     1588.23     1708.48     22.55 o 
  -2   2   6     5074.91     5585.07     59.16 o 
  -1   2   6      163.46       33.78      7.60 o 
   0   2   6     7538.60     8584.67     89.14 o 
   1   2   6     2994.16     3674.08     40.03 o 
   2   2   6       49.84      106.16      5.39 o 
   3   2   6     1943.53     1823.34     23.76 o 
   4   2   6       10.70        1.22      4.43 o 
   5   2   6     2085.80     1808.63     26.66 o 
   6   2   6      136.35      140.19      8.67 o 
   7   2   6     1014.94      933.22     24.20 o 
   8   2   6      592.96      570.37     18.72 o 
   9   2   6        5.00        3.76      9.43 o 
  10   2   6       13.01        8.79     11.46 o 
 -12   3   6       49.05      120.67     19.51 o 
 -11   3   6      103.79      114.79     18.28 o 
 -10   3   6      842.30      772.63     22.18 o 
  -9   3   6      376.59      437.90     15.97 o 
  -8   3   6      121.97      107.82     10.33 o 
  -7   3   6      553.17      410.91     11.76 o 
  -6   3   6     2755.21     3017.05     48.92 o 
  -5   3   6     1756.90     1787.29     30.94 o 
  -4   3   6      651.83      596.74     19.55 o 
  -3   3   6     4597.47     4055.41     54.09 o 
  -2   3   6      927.97     1018.01     13.51 o 
  -1   3   6     3557.94     3552.26     38.79 o 
   0   3   6      323.15       88.37      9.40 o 
   1   3   6     4295.93     3514.74     42.05 o 
   2   3   6     5245.33     4897.49     57.21 o 
   3   3   6     2566.25     3179.37     38.56 o 
   4   3   6      807.80      573.36     10.39 o 
   5   3   6     1379.13     1329.69     20.89 o 
   6   3   6     2323.75     2480.77     61.44 o 
   7   3   6      490.26      585.77     18.38 o 
   8   3   6      210.97      251.44     13.35 o 
   9   3   6      189.19      151.18     12.84 o 
  10   3   6       18.77       15.87     11.51 o 
 -11   4   6        3.29       15.74     10.81 o 
 -10   4   6      180.24      239.02     13.68 o 
  -9   4   6      550.21      501.44     20.12 o 
  -8   4   6      234.62      190.06     14.34 o 
  -7   4   6      114.32      179.88      9.26 o 
  -6   4   6      100.14      147.37      9.89 o 
  -5   4   6       52.58       52.23      6.81 o 
  -4   4   6        3.25        6.31      4.95 o 
  -3   4   6     2388.69     2444.09     34.23 o 
  -2   4   6     5317.12     4950.23     58.28 o 
  -1   4   6     6245.18     5110.72     54.40 o 
   0   4   6       73.99       80.77      4.99 o 
   1   4   6      500.98      270.56      6.88 o 
   2   4   6      173.38       59.18      5.03 o 
   3   4   6        8.63       54.78      5.16 o 
   4   4   6      841.56      674.35     11.51 o 
   5   4   6     1302.24     1551.38     23.57 o 
   6   4   6      150.61      223.97      9.56 o 
   7   4   6       36.32       58.34     10.05 o 
   8   4   6        1.19       11.99      9.67 o 
   9   4   6      403.72      387.15     19.27 o 
  10   4   6      483.54      511.31     30.02 o 
 -11   5   6      114.70      140.36     13.24 o 
 -10   5   6      596.94      583.15     19.35 o 
  -9   5   6       26.17       24.16      7.81 o 
  -8   5   6      768.26      749.77     16.93 o 
  -7   5   6      347.07      398.55     11.84 o 
  -6   5   6     2025.68     1873.68     35.48 o 
  -5   5   6     1143.41     1147.02     21.75 o 
  -4   5   6        4.48        8.36      5.08 o 
  -3   5   6     1612.69     1442.73     21.93 o 
  -2   5   6      691.06      374.91      9.05 o 
  -1   5   6    11729.61    12625.63    129.59 o 
   0   5   6     3414.21     4955.79     57.76 o 
   1   5   6     5411.35     6038.18     69.62 o 
   2   5   6     6901.15     7140.92     81.74 o 
   3   5   6      598.04      359.09      8.06 o 
   4   5   6     2562.99     2219.38     28.24 o 
   5   5   6        8.80        5.28      5.61 o 
   6   5   6     1034.97      853.42     17.92 o 
   7   5   6       50.93       23.83      9.74 o 
   8   5   6      790.50      725.94     21.18 o 
   9   5   6      161.67      155.33     16.44 o 
  10   5   6        0.78       16.76     10.99 o 
 -11   6   6      166.26      148.07     14.79 o 
 -10   6   6      117.62      169.18     12.88 o 
  -9   6   6       14.06       28.24     10.30 o 
  -8   6   6       37.42       51.64      7.96 o 
  -7   6   6       72.43       60.75     10.34 o 
  -6   6   6      128.81       74.27      7.58 o 
  -5   6   6     3214.44     3244.15     52.00 o 
  -4   6   6      237.02      295.28      8.18 o 
  -3   6   6     3705.81     3173.95     43.23 o 
  -2   6   6     6324.70     6640.77     85.90 o 
  -1   6   6      243.19      516.40     22.92 o 
   0   6   6     2295.81     1957.57     25.05 o 
   1   6   6     3188.52     2505.62     31.07 o 
   2   6   6      210.51      140.20      5.71 o 
   3   6   6        9.86       11.71      4.64 o 
   4   6   6     1751.50     2088.08     26.83 o 
   5   6   6       20.50        0.87      6.22 o 
   6   6   6     1375.85     1174.37     22.37 o 
   7   6   6      501.78      524.54     17.20 o 
   8   6   6      563.25      655.78     28.45 o 
   9   6   6      690.90      686.50     21.27 o 
  10   6   6      310.62      280.28     16.25 o 
 -11   7   6       67.61       80.69     12.56 o 
 -10   7   6        1.03       11.65     13.41 o 
  -9   7   6      882.46      859.43     39.94 o 
  -8   7   6     2040.80     2094.75     44.36 o 
  -7   7   6      523.70      473.39     12.84 o 
  -6   7   6      173.76      121.51      7.86 o 
  -5   7   6      247.45      430.12     11.19 o 
  -4   7   6      692.37      802.55     14.20 o 
  -3   7   6     4500.02     3991.82     53.31 o 
  -2   7   6      194.30      105.08     12.78 o 
  -1   7   6     3809.69     3295.52     36.24 o 
   0   7   6      282.50      106.63      6.94 o 
   1   7   6     1914.30     1937.92     24.89 o 
   2   7   6       93.03      111.44      5.42 o 
   3   7   6     4160.71     3838.30     45.80 o 
   4   7   6     4378.80     4607.02     54.30 o 
   5   7   6     1361.72     1512.84     24.62 o 
   6   7   6        9.64        6.43      6.53 o 
   7   7   6        3.65        5.21      8.46 o 
   8   7   6      727.48      751.72     21.65 o 
   9   7   6      319.93      337.46     15.35 o 
  10   7   6      152.05      149.17     13.85 o 
 -11   8   6       58.49       60.98     12.52 o 
 -10   8   6        4.19       -5.25     11.25 o 
  -9   8   6      227.22      280.10     13.80 o 
  -8   8   6        1.21       44.51     29.74 o 
  -7   8   6      196.84      178.71     11.93 o 
  -6   8   6       14.68       18.51      6.74 o 
  -5   8   6     4749.37     4677.79     61.99 o 
  -4   8   6      699.60      674.77     13.54 o 
  -3   8   6     3420.05     3184.49     43.35 o 
  -2   8   6     1295.35     1370.87     20.97 o 
  -1   8   6     2227.51     3495.26     38.23 o 
   0   8   6     2101.89     2587.57     31.93 o 
   1   8   6     1921.46     2035.06     25.96 o 
   2   8   6     1057.26     1106.55     15.94 o 
   3   8   6      656.62      742.44     12.14 o 
   4   8   6       84.63       56.60      5.49 o 
   5   8   6        6.42       11.42      5.71 o 
   6   8   6      127.20      176.36      8.44 o 
   7   8   6      173.97      152.66     11.54 o 
   8   8   6      210.03      214.55     14.41 o 
   9   8   6       81.85       78.24     12.44 o 
  10   8   6       91.53       92.39     12.97 o 
 -11   9   6        2.77       13.67     10.96 o 
 -10   9   6       70.35       51.01     10.96 o 
  -9   9   6      308.46      328.33     14.84 o 
  -8   9   6      759.26      837.87     22.76 o 
  -7   9   6      492.76      350.54     14.01 o 
  -6   9   6     1063.40     1245.93     28.97 o 
  -5   9   6      581.34      579.53     18.43 o 
  -4   9   6      948.79      855.35     17.22 o 
  -3   9   6     2583.51     2935.80     46.43 o 
  -2   9   6      331.41      526.47     26.12 o 
  -1   9   6     1614.40     1622.65     24.14 o 
   0   9   6      574.35      953.57     14.17 o 
   1   9   6      996.27      982.04     14.51 o 
   2   9   6       52.13       41.69      4.85 o 
   3   9   6     3642.69     3994.78     51.23 o 
   4   9   6     4452.37     4331.91     51.32 o 
   5   9   6       15.59        6.44      5.86 o 
   6   9   6      138.07      171.29      7.76 o 
   7   9   6        1.24        2.19      8.48 o 
   8   9   6       86.83       74.12     11.26 o 
   9   9   6      114.30      122.72     19.53 o 
  10   9   6      232.60      237.78     14.90 o 
 -11  10   6        1.38       -1.73      9.81 o 
 -10  10   6      133.79      135.58     13.11 o 
  -9  10   6      409.15      381.36     27.38 o 
  -8  10   6       24.18       37.33      9.96 o 
  -7  10   6      816.89      800.40     28.78 o 
  -6  10   6       21.81       21.18      8.94 o 
  -5  10   6     1675.44     1635.25     28.31 o 
  -4  10   6       50.88       46.43      7.32 o 
  -3  10   6     3050.95     3028.54     47.75 o 
  -2  10   6    10438.83     8980.80    131.95 o 
  -1  10   6     8294.68     7326.75    108.52 o 
   0  10   6     3258.74     3164.31     38.25 o 
   1  10   6      523.71     1095.80     15.76 o 
   2  10   6     6603.58     5908.77     68.35 o 
   3  10   6     5939.36     5855.79     67.86 o 
   4  10   6     2171.83     1839.62     29.05 o 
   5  10   6      131.64      190.12      7.63 o 
   6  10   6      865.42      914.47     16.32 o 
   7  10   6       46.62       18.53      9.30 o 
   8  10   6       17.03        7.08     14.46 o 
   9  10   6     1035.02     1050.45     72.35 o 
  10  10   6      639.54      602.13     20.81 o 
 -11  11   6        2.55        6.88     10.31 o 
 -10  11   6        0.07       27.54     10.36 o 
  -9  11   6       15.41       13.34      9.25 o 
  -8  11   6      314.21      286.80     13.48 o 
  -7  11   6      106.13       88.84     10.60 o 
  -6  11   6       84.70       91.77      9.86 o 
  -5  11   6      966.23     1046.60     20.04 o 
  -4  11   6       34.81       63.00      6.87 o 
  -3  11   6       79.30      133.18     15.64 o 
  -2  11   6     1347.27      998.15     48.12 o 
  -1  11   6       15.84       31.77      7.41 o 
   0  11   6      531.30      405.35     10.09 o 
   1  11   6      150.39      141.00      5.75 o 
   2  11   6      185.80      311.47      7.54 o 
   3  11   6      268.11      407.45      8.66 o 
   4  11   6       79.46       70.11      6.24 o 
   5  11   6      100.87       32.59      5.93 o 
   6  11   6      294.85      393.77     10.62 o 
   7  11   6       81.00       64.47     10.09 o 
   8  11   6      170.65      151.13     11.78 o 
   9  11   6       52.74       85.97     12.28 o 
  10  11   6        2.07       28.06     12.21 o 
 -11  12   6        4.27        0.93     10.54 o 
 -10  12   6      574.07      567.50     57.57 o 
  -9  12   6      447.50      398.65     15.59 o 
  -8  12   6       20.80       86.52     11.55 o 
  -7  12   6      596.04      684.23     19.81 o 
  -6  12   6     2785.74     2563.06     53.00 o 
  -5  12   6      180.66      173.58     10.79 o 
  -4  12   6        1.17       40.27     15.47 o 
  -3  12   6     2046.60     1987.19     40.10 o 
  -2  12   6     6731.21     6422.47    106.45 o 
  -1  12   6     3747.44     4260.08     65.20 o 
   0  12   6     1022.05     1229.10     19.27 o 
   1  12   6        1.91       27.05      4.61 o 
   2  12   6     2667.74     2793.48     34.36 o 
   3  12   6     1044.44     1224.57     17.40 o 
   4  12   6      397.73      706.54     13.45 o 
   5  12   6     2130.89     1609.39     24.55 o 
   6  12   6      813.21      831.36     15.33 o 
   7  12   6        0.41       -5.90      6.57 o 
   8  12   6       41.59       25.34     10.47 o 
   9  12   6      199.16      223.96     14.52 o 
  10  12   6      921.78      874.59     52.02 o 
 -11  13   6       15.24       10.59     11.04 o 
 -10  13   6       32.36       52.22     11.47 o 
  -9  13   6      506.20      447.83     29.68 o 
  -8  13   6     2299.04     2387.07     49.88 o 
  -7  13   6     2895.38     2756.37     56.10 o 
  -6  13   6     3425.67     3517.29     69.23 o 
  -5  13   6     1130.61      934.23     32.33 o 
  -4  13   6     5966.31     5797.71     87.06 o 
  -3  13   6     2073.11     1786.29     30.30 o 
  -2  13   6      223.74      310.03     18.23 o 
  -1  13   6     1267.32     1395.28     24.78 o 
   0  13   6     1825.68     1317.47     20.35 o 
   1  13   6       81.21       81.31      5.92 o 
   2  13   6      136.56      233.39      6.76 o 
   3  13   6       22.58       28.15      5.02 o 
   4  13   6      739.20      889.03     15.66 o 
   5  13   6       12.96       38.48      6.14 o 
   6  13   6      135.47      106.20      8.62 o 
   7  13   6      231.77      197.46     10.03 o 
   8  13   6      681.28      684.23     31.02 o 
   9  13   6       73.57       74.81     12.11 o 
  10  13   6       40.33       56.33     17.38 o 
 -11  14   6       70.76       82.23     17.09 o 
 -10  14   6       80.57       71.29     11.24 o 
  -9  14   6      295.15      298.06     14.16 o 
  -8  14   6        3.87       57.98     11.30 o 
  -7  14   6      210.97      319.74     14.34 o 
  -6  14   6      125.69      149.42     19.16 o 
  -5  14   6     1080.46      997.97     24.58 o 
  -4  14   6     1523.23     1530.35     48.40 o 
  -3  14   6        1.67       22.49      7.78 o 
  -2  14   6      241.25      189.31      8.12 o 
  -1  14   6      116.50       63.24      6.72 o 
   0  14   6     2825.74     2597.93     35.87 o 
   1  14   6     2461.53     2273.85     31.97 o 
   2  14   6      126.23      107.51      6.43 o 
   3  14   6      262.59      324.53      8.81 o 
   4  14   6       63.84       85.42      8.09 o 
   5  14   6      778.00      764.63     14.31 o 
   6  14   6        5.82       -3.99      6.64 o 
   7  14   6      299.71      351.87     12.04 o 
   8  14   6      353.77      349.03     16.26 o 
   9  14   6        0.47       -3.75      9.85 o 
  10  14   6      192.72      198.19     19.48 o 
 -10  15   6       51.46       58.13     15.68 o 
  -9  15   6      536.36      493.92     17.37 o 
  -8  15   6     1425.53     1505.78     34.54 o 
  -7  15   6     1828.44     1489.62     48.02 o 
  -6  15   6       39.18      101.23     10.59 o 
  -5  15   6     1129.07     1201.49     28.50 o 
  -4  15   6     8712.78     8488.58    156.88 o 
  -3  15   6     5005.73     4925.02     74.73 o 
  -2  15   6       71.73       44.95      6.58 o 
  -1  15   6      870.20     1103.56     20.72 o 
   0  15   6     3529.68     4016.85     53.08 o 
   1  15   6      113.99      139.78      9.63 o 
   2  15   6       42.66       87.01      6.13 o 
   3  15   6     1123.04      960.66     18.99 o 
   4  15   6     3019.93     2970.70     50.17 o 
   5  15   6       76.33       51.12      6.46 o 
   6  15   6      389.20      331.07     11.33 o 
   7  15   6        7.55       29.68      8.15 o 
   8  15   6      530.83      467.24     18.74 o 
   9  15   6      382.95      376.79     16.47 o 
  10  15   6       26.72       36.29     16.76 o 
 -10  16   6      132.85      142.20     12.48 o 
  -9  16   6        2.56       16.70      8.03 o 
  -8  16   6       19.10       45.70     10.71 o 
  -7  16   6       69.91       61.07      9.85 o 
  -6  16   6     1624.19     1729.94     37.76 o 
  -5  16   6      336.83      285.46     16.52 o 
  -4  16   6     1240.99     1398.87     89.89 o 
  -3  16   6     4096.20     4115.56     63.31 o 
  -2  16   6     2297.63     1858.67     31.36 o 
  -1  16   6     2247.59     2051.89     34.13 o 
   0  16   6     4090.82     4216.15     55.54 o 
   1  16   6     2472.61     2593.85     35.89 o 
   2  16   6      494.92      415.53      9.86 o 
   3  16   6       17.12       11.55      6.39 o 
   4  16   6       23.78       54.30      7.48 o 
   5  16   6      244.36      295.17     13.22 o 
   6  16   6      516.82      593.66     14.90 o 
   7  16   6      580.02      537.67     15.09 o 
   8  16   6     1015.96      993.58     21.22 o 
   9  16   6      270.51      238.48     14.60 o 
  10  16   6      148.07       90.48     18.58 o 
 -10  17   6      409.48      371.12     16.19 o 
  -9  17   6        1.80        6.50     10.54 o 
  -8  17   6      413.94      381.30     15.61 o 
  -7  17   6       10.08        2.93     12.61 o 
  -6  17   6     7484.05     6866.23    128.66 o 
  -5  17   6     1077.22     1117.45     42.65 o 
  -4  17   6      508.05      584.77     17.46 o 
  -3  17   6     3197.10     2767.58     58.53 o 
  -2  17   6       29.00       61.27      8.37 o 
  -1  17   6     2160.96     2006.33     33.51 o 
   0  17   6      591.34      579.96     11.73 o 
   1  17   6     1382.10     1481.83     22.49 o 
   2  17   6     4438.36     3891.29     60.28 o 
   3  17   6     1075.61      776.25     16.51 o 
   4  17   6     1354.51     1597.09     28.10 o 
   5  17   6      208.12      128.58     10.67 o 
   6  17   6     1841.62     2017.73     43.18 o 
   7  17   6      318.38      313.89     14.53 o 
   8  17   6      269.77      272.84     16.80 o 
   9  17   6      365.26      382.48     24.58 o 
 -10  18   6       75.01       87.25     12.47 o 
  -9  18   6      291.75      255.55     14.66 o 
  -8  18   6        0.90        2.76      8.96 o 
  -7  18   6      628.06      631.48     19.42 o 
  -6  18   6      115.80      186.21     17.26 o 
  -5  18   6     2009.04     2029.03     42.93 o 
  -4  18   6     1061.65     1063.40     25.78 o 
  -3  18   6     1883.69     1786.01     38.30 o 
  -2  18   6     4231.43     4481.29     68.50 o 
  -1  18   6      466.56      453.55     15.64 o 
   0  18   6       91.81      110.73      6.44 o 
   1  18   6      153.24      153.90     13.69 o 
   2  18   6     2034.56     2117.20     35.27 o 
   3  18   6     3572.58     3809.30     59.24 o 
   4  18   6      196.18      379.33     11.32 o 
   5  18   6      992.16      733.20     20.47 o 
   6  18   6       31.94       71.08     10.56 o 
   7  18   6        2.78        5.22      9.32 o 
   8  18   6      128.35      116.65     12.55 o 
   9  18   6      772.22      768.58     33.48 o 
 -10  19   6      281.39      256.11     14.40 o 
  -9  19   6      363.62      331.29     15.70 o 
  -8  19   6        0.93        2.15      9.18 o 
  -7  19   6       17.53       60.04     19.56 o 
  -6  19   6     2633.85     2530.00     52.04 o 
  -5  19   6     1617.50     1614.93     52.94 o 
  -4  19   6      366.97      471.54     45.24 o 
  -3  19   6       10.33       15.52     17.62 o 
  -2  19   6      271.43      238.34     33.30 o 
  -1  19   6      565.35      561.06     13.35 o 
   0  19   6      169.68      131.52      7.92 o 
   1  19   6     4104.84     4189.57     64.57 o 
   2  19   6     3110.26     3295.53     51.95 o 
   3  19   6     1983.76     1717.23     29.75 o 
   4  19   6     1808.96     1991.87     42.32 o 
   5  19   6      765.80      813.46     22.06 o 
   6  19   6     2211.15     2145.79     45.61 o 
   7  19   6      391.86      414.95     22.52 o 
   8  19   6      122.43      156.65     13.22 o 
   9  19   6      147.79      123.12     20.19 o 
 -10  20   6       14.67       22.34     10.17 o 
  -9  20   6      178.79      147.52     13.07 o 
  -8  20   6        6.68        3.33      9.57 o 
  -7  20   6     1722.89     1619.28     36.41 o 
  -6  20   6      226.88      187.63     12.23 o 
  -5  20   6     1904.82     1723.19     53.78 o 
  -4  20   6     4526.79     4065.79     78.84 o 
  -3  20   6      237.33      268.25     12.44 o 
  -2  20   6     1161.39     1158.44     22.89 o 
  -1  20   6      856.65      929.39     18.48 o 
   0  20   6     3301.65     2919.24     46.55 o 
   1  20   6     1525.97     1426.40     25.61 o 
   2  20   6       53.02       38.22      9.51 o 
   3  20   6      314.31      544.26     13.51 o 
   4  20   6        0.70        8.09     11.95 o 
   5  20   6      786.27      756.92     21.09 o 
   6  20   6       45.86       54.53     15.56 o 
   7  20   6     1458.09     1526.60     41.13 o 
   8  20   6      365.86      371.16     16.11 o 
   9  20   6      101.54      100.48     19.62 o 
 -10  21   6       26.04       39.09     11.09 o 
  -9  21   6      105.60      102.64     13.11 o 
  -8  21   6       23.96       23.66     10.52 o 
  -7  21   6       21.42       44.73     19.06 o 
  -6  21   6       14.68        1.68      9.29 o 
  -5  21   6       94.24       86.06     39.74 o 
  -4  21   6       98.20       96.42     14.58 o 
  -3  21   6     1204.46     1128.39     26.98 o 
  -2  21   6      286.41      238.97     11.96 o 
  -1  21   6      115.21      151.45      9.93 o 
   0  21   6       18.97       49.64     13.44 o 
   1  21   6      760.24      556.75     14.14 o 
   2  21   6      102.02      228.61      9.28 o 
   3  21   6       33.48       37.65      7.13 o 
   4  21   6       25.93       29.03      8.96 o 
   5  21   6        9.76        9.34     17.44 o 
   6  21   6       59.50       40.62     10.65 o 
   7  21   6       81.06      138.72     13.87 o 
   8  21   6       11.24       26.17     11.91 o 
   9  21   6        2.45       -5.94     15.38 o 
  -9  22   6       39.60       32.72     11.88 o 
  -8  22   6       42.53       45.03     10.65 o 
  -7  22   6      505.56      554.70     18.32 o 
  -6  22   6        0.29       10.00      9.09 o 
  -5  22   6     2941.11     2647.36     54.09 o 
  -4  22   6     5044.49     4965.93     94.88 o 
  -3  22   6     1036.85     1049.45     28.45 o 
  -2  22   6       54.37       37.96      9.34 o 
  -1  22   6     1223.94     1135.98     27.05 o 
   0  22   6     3816.13     4266.04     82.35 o 
   1  22   6     1642.41     1414.74     25.52 o 
   2  22   6      455.07      431.45     11.98 o 
   3  22   6       25.31       30.57      9.75 o 
   4  22   6        9.10       -0.08      8.55 o 
   5  22   6      755.07      773.88     21.57 o 
   6  22   6      101.33      139.49     12.12 o 
   7  22   6     2422.70     2433.08     51.21 o 
   8  22   6      370.83      339.76     16.01 o 
  -9  23   6       37.68       41.81     11.65 o 
  -8  23   6        3.39        1.93      9.71 o 
  -7  23   6      335.29      318.34     21.16 o 
  -6  23   6      905.13      777.20     21.77 o 
  -5  23   6      205.88      275.63     20.57 o 
  -4  23   6      222.12      182.30     16.97 o 
  -3  23   6       81.04      144.89     21.16 o 
  -2  23   6        3.34       12.99      8.33 o 
  -1  23   6      381.54      304.26     13.08 o 
   0  23   6        1.68       16.43     13.02 o 
   1  23   6     1426.93     1700.40     29.59 o 
   2  23   6      699.15      687.17     15.53 o 
   3  23   6     1728.92     1837.41     61.08 o 
   4  23   6      493.96      421.35     15.50 o 
   5  23   6      958.83      912.34     40.35 o 
   6  23   6     1002.35      893.75     24.11 o 
   7  23   6        2.38       48.41     24.90 o 
   8  23   6       35.64       17.11     10.77 o 
   9  23   6        3.17       -2.90     14.16 o 
  -9  24   6       65.23       69.30     12.89 o 
  -8  24   6       10.91        1.85     12.65 o 
  -7  24   6      157.01      138.28     12.30 o 
  -6  24   6      132.00      173.82     15.07 o 
  -5  24   6      582.60      561.28     17.96 o 
  -4  24   6     2485.38     2351.25     48.87 o 
  -3  24   6      282.57      313.44     23.09 o 
  -2  24   6      839.15      662.26     19.27 o 
  -1  24   6      177.81       92.59      9.95 o 
   0  24   6     1368.44     1528.69     34.15 o 
   1  24   6        7.22       26.47      8.72 o 
   2  24   6       86.83       70.60      7.66 o 
   3  24   6      359.08      389.21     14.81 o 
   4  24   6       39.65        9.90      8.87 o 
   5  24   6      271.86      353.52     14.87 o 
   6  24   6       40.81       48.77     11.40 o 
   7  24   6      459.27      441.73     36.17 o 
   8  24   6       10.02        7.40     10.76 o 
   9  24   6      130.26      120.82     19.77 o 
  -9  25   6      115.12      110.84     13.54 o 
  -8  25   6       10.78       19.57     10.58 o 
  -7  25   6      257.36      256.28     30.83 o 
  -6  25   6     1680.66     1620.70     36.49 o 
  -5  25   6     1567.98     1449.93     33.22 o 
  -4  25   6       65.25      107.40     22.79 o 
  -3  25   6       23.46      101.89     13.52 o 
  -2  25   6      146.86      187.07     11.46 o 
  -1  25   6     1793.49     1749.54     78.33 o 
   0  25   6      259.09      224.47     12.35 o 
   1  25   6     2534.24     2584.72     42.16 o 
   2  25   6      445.70      426.34     15.31 o 
   3  25   6      657.61      615.42     18.71 o 
   4  25   6      483.32      498.92     16.90 o 
   5  25   6     1134.47     1189.07     29.15 o 
   6  25   6     1317.96     1230.95     36.05 o 
   7  25   6      240.28      273.88     14.80 o 
   8  25   6        7.51       17.21     11.30 o 
  -9  26   6      286.63      306.46     16.08 o 
  -8  26   6      155.33      131.68     13.33 o 
  -7  26   6       39.16       36.25     10.85 o 
  -6  26   6      631.64      666.52     30.54 o 
  -5  26   6      111.76      119.82     13.10 o 
  -4  26   6       62.13       92.04     42.88 o 
  -3  26   6     2608.38     2657.72     54.34 o 
  -2  26   6     1842.45     1701.28     37.35 o 
  -1  26   6      539.66      650.57     19.15 o 
   0  26   6       43.11       25.51      8.94 o 
   1  26   6       20.43       55.64      7.79 o 
   2  26   6        7.50       35.66     15.52 o 
   3  26   6     1672.12     1392.39     32.24 o 
   4  26   6        0.08       12.11      9.31 o 
   5  26   6      701.85      743.59     21.53 o 
   6  26   6      128.75      136.81     12.67 o 
   7  26   6        0.71       -7.00      9.97 o 
   8  26   6      140.84      121.14     13.25 o 
  -9  27   6        0.09       28.85     17.41 o 
  -8  27   6      273.07      258.81     15.11 o 
  -7  27   6        3.52       10.53     10.26 o 
  -6  27   6     1230.23     1261.89     30.40 o 
  -5  27   6      526.89      383.28     15.46 o 
  -4  27   6      165.62      127.16     11.53 o 
  -3  27   6      715.04      779.91     24.15 o 
  -2  27   6      579.43      665.03     19.48 o 
  -1  27   6     3297.65     3178.35     63.42 o 
   0  27   6      143.35      141.33     10.80 o 
   1  27   6       50.78       40.94      7.66 o 
   2  27   6      617.28      775.78     21.48 o 
   3  27   6      484.27      508.79     17.12 o 
   4  27   6      866.27      817.28     25.30 o 
   5  27   6       39.46       47.15     10.66 o 
   6  27   6      862.38      790.89     22.87 o 
   7  27   6       20.02       40.25     11.31 o 
   8  27   6      177.68      175.26     14.53 o 
  -8  28   6      222.40      219.62     14.45 o 
  -7  28   6       42.64       59.52     15.53 o 
  -6  28   6      459.62      410.57     16.07 o 
  -5  28   6      202.93      218.27     26.84 o 
  -4  28   6      311.13      344.13     14.59 o 
  -3  28   6      430.66      394.10     30.96 o 
  -2  28   6      130.83      174.75     11.84 o 
  -1  28   6      704.08      630.71     18.99 o 
   0  28   6     1348.43     1403.56     32.38 o 
   1  28   6      206.24      129.28     11.89 o 
   2  28   6      304.34      337.88     14.49 o 
   3  28   6      314.47      297.98     13.70 o 
   4  28   6      242.84      230.74     13.40 o 
   5  28   6        0.52        0.65      8.95 o 
   6  28   6       58.07       60.81     11.96 o 
   7  28   6      156.71      163.57     13.51 o 
   8  28   6      117.33      145.38     19.68 o 
  -8  29   6      899.24      774.38     33.56 o 
  -7  29   6      566.76      605.38     20.04 o 
  -6  29   6       15.40       31.21     10.91 o 
  -5  29   6      105.96       82.79     11.29 o 
  -4  29   6     1109.89     1031.95     35.59 o 
  -3  29   6      997.33      969.67     52.63 o 
  -2  29   6       96.81       90.85     10.97 o 
  -1  29   6     1652.89     1757.20     38.61 o 
   0  29   6     1805.65     1610.89     35.96 o 
   1  29   6      589.60      612.34     18.84 o 
   2  29   6       60.20       64.19     10.23 o 
   3  29   6     1831.78     1830.26     40.12 o 
   4  29   6     2022.25     1966.62     58.16 o 
   5  29   6      203.93      221.72     13.32 o 
   6  29   6        0.02        1.16     10.06 o 
   7  29   6       15.02       14.06     11.28 o 
  -8  30   6        2.47       26.70     17.47 o 
  -7  30   6      235.23      237.55     14.66 o 
  -6  30   6        2.12       10.58     10.29 o 
  -5  30   6      146.40      128.89     11.74 o 
  -4  30   6      225.53      273.35     14.43 o 
  -3  30   6       24.15       90.95     17.97 o 
  -2  30   6      345.31      249.75     13.10 o 
  -1  30   6      199.47      273.14     13.55 o 
   0  30   6      281.09      362.51     14.74 o 
   1  30   6      252.50      230.09     12.76 o 
   2  30   6       10.32        4.71      8.92 o 
   3  30   6      302.76      286.88     23.84 o 
   4  30   6      152.32      161.83     12.57 o 
   5  30   6      193.88      175.62     13.44 o 
   6  30   6        5.90       14.98     10.68 o 
   7  30   6        3.79        0.68     11.11 o 
  -8  31   6      344.18      340.10     23.75 o 
  -7  31   6      335.75      332.73     16.20 o 
  -6  31   6      191.52      186.37     13.16 o 
  -5  31   6        6.49        3.96      9.39 o 
  -4  31   6      938.42      938.86     36.43 o 
  -3  31   6      611.26      559.18     21.83 o 
  -2  31   6       35.38       55.43     11.78 o 
  -1  31   6      229.42      286.90     13.65 o 
   0  31   6       49.85       61.35     10.65 o 
   1  31   6      113.89      125.22     11.54 o 
   2  31   6       16.34       28.65     10.00 o 
   3  31   6      290.49      305.21     15.29 o 
   4  31   6      585.46      554.62     25.36 o 
   5  31   6       60.58       51.34     15.32 o 
   6  31   6       71.51       98.72     12.63 o 
   7  31   6       30.64       18.94     12.35 o 
  -7  32   6      371.87      362.56     16.64 o 
  -6  32   6      253.44      233.63     14.37 o 
  -5  32   6        3.80        0.96     13.95 o 
  -4  32   6        2.40       35.43     10.30 o 
  -3  32   6     1197.26     1250.48     30.06 o 
  -2  32   6     2080.76     1878.08     40.92 o 
  -1  32   6      490.01      537.33     18.03 o 
   0  32   6      124.77      131.69     12.96 o 
   1  32   6        4.98       11.57      9.75 o 
   2  32   6      783.59      773.51     28.56 o 
   3  32   6      618.92      606.73     27.54 o 
   4  32   6       95.72       96.14     11.68 o 
   5  32   6      650.18      652.43     32.84 o 
   6  32   6      151.01      147.02     13.23 o 
  -7  33   6       16.86       31.17     13.02 o 
  -6  33   6        0.43       -9.10      9.10 o 
  -5  33   6        0.62       -2.70     11.11 o 
  -4  33   6      202.81      154.22     12.30 o 
  -3  33   6        5.59       31.36     10.78 o 
  -1  33   6       60.28       72.10     10.71 o 
   0  33   6      253.38      203.89     12.79 o 
   1  33   6       55.95       52.55     13.96 o 
   2  33   6       32.43       55.39     11.03 o 
   3  33   6      198.76      218.32     13.76 o 
   4  33   6       44.40       51.80     11.44 o 
   5  33   6       11.09       15.13     10.84 o 
   6  33   6      106.43      112.73     13.64 o 
  -7  34   6      184.36      165.78     14.17 o 
  -6  34   6       58.08       40.27     11.26 o 
  -5  34   6        0.49        4.63      9.96 o 
  -4  34   6       12.92       40.90     11.48 o 
  -3  34   6      255.57      235.29     13.42 o 
  -2  34   6     1385.08     1476.39     39.50 o 
  -1  34   6      105.79      110.01     12.24 o 
   0  34   6      249.52      227.79     19.39 o 
   1  34   6        2.95        3.20      9.37 o 
   2  34   6      350.02      343.49     15.36 o 
   3  34   6      295.20      277.42     15.02 o 
   4  34   6       55.66       87.67     11.93 o 
   5  34   6      228.85      203.04     22.57 o 
   6  34   6       66.76       72.44     12.88 o 
  -6  35   6       60.11       50.82     12.38 o 
  -5  35   6       63.08       67.20     11.86 o 
  -4  35   6      849.01      802.92     22.98 o 
  -3  35   6      640.42      636.35     20.14 o 
  -2  35   6       95.76      135.13     19.15 o 
  -1  35   6      279.71      269.42     14.21 o 
   0  35   6      159.25      153.59     18.31 o 
   1  35   6       39.12       41.13     10.87 o 
   2  35   6       99.81       86.23     12.15 o 
   3  35   6      738.19      731.22     21.85 o 
   4  35   6      579.14      565.83     19.58 o 
   5  35   6      103.45      121.35     13.79 o 
   6  35   6       66.03       69.51     20.64 o 
  -6  36   6        6.70        9.01     10.86 o 
  -5  36   6       46.02       61.26     11.85 o 
  -4  36   6       41.39       43.98     10.89 o 
  -3  36   6      186.88      233.82     16.85 o 
  -2  36   6        1.58       10.30     12.53 o 
  -1  36   6      116.81      134.55     12.26 o 
   0  36   6      208.02      191.16     13.49 o 
   1  36   6      451.47      445.11     16.84 o 
   2  36   6        0.67        1.47      9.82 o 
   3  36   6       45.11       49.66     11.49 o 
   4  36   6       30.29       49.28     12.21 o 
   5  36   6        0.47       -6.80     10.40 o 
  -6  37   6        4.22        0.96     15.11 o 
  -5  37   6       68.62       61.50     12.32 o 
  -4  37   6       70.20       73.93     12.09 o 
  -3  37   6      242.10      220.61     14.22 o 
  -2  37   6        9.80        9.82      9.92 o 
  -1  37   6      330.65      356.96     15.65 o 
   0  37   6      281.11      334.92     18.21 o 
   1  37   6      101.66      121.34     16.46 o 
   2  37   6      105.06      116.27     12.27 o 
   3  37   6      396.51      414.51     16.98 o 
   4  37   6      230.91      204.40     15.97 o 
   5  37   6       19.16       23.51     16.49 o 
  -5  38   6      119.55      159.51     13.48 o 
  -4  38   6      145.38      116.58     12.69 o 
  -3  38   6      242.60      263.44     15.17 o 
  -2  38   6      408.04      351.06     15.70 o 
  -1  38   6      498.18      451.78     17.27 o 
   0  38   6      353.34      358.60     15.87 o 
   1  38   6      276.63      268.56     14.89 o 
   2  38   6      119.24      116.62     17.55 o 
   3  38   6       85.17       90.20     12.01 o 
   4  38   6        3.71       10.96     11.26 o 
   5  38   6        2.79        4.99     15.89 o 
  -5  39   6      338.44      372.00     24.34 o 
  -4  39   6        0.12        3.56     10.44 o 
  -3  39   6      105.70      100.79     12.67 o 
  -2  39   6       11.84       43.15     12.00 o 
  -1  39   6      175.03      174.91     13.24 o 
   0  39   6        5.73       18.26     10.42 o 
   1  39   6      574.23      534.81     24.31 o 
   2  39   6      441.48      411.63     17.16 o 
   3  39   6        1.54       -7.10      9.72 o 
   4  39   6        1.17       -5.82     14.70 o 
  -4  40   6        0.17        6.72     19.67 o 
  -3  40   6      244.27      212.89     14.27 o 
  -2  40   6      472.29      459.94     17.91 o 
  -1  40   6       41.13       43.12     14.41 o 
   0  40   6        1.88       -1.86      9.63 o 
   1  40   6      144.44      146.59     14.86 o 
   2  40   6       11.60       22.69     12.63 o 
   3  40   6        1.71        0.18     10.74 o 
   4  40   6        6.03       -8.42     14.34 o 
  -4  41   6        8.62       19.15     16.04 o 
  -3  41   6       78.81       83.64     12.21 o 
  -2  41   6       39.28       69.78     12.30 o 
  -1  41   6       15.38        1.62     10.00 o 
   0  41   6      121.58      119.46     12.90 o 
   1  41   6      452.10      450.96     18.22 o 
   2  41   6      124.28      119.15     13.45 o 
   3  41   6        6.95        4.39     14.96 o 
  -3  42   6        2.71        4.06     15.50 o 
  -2  42   6       74.95       90.03     18.34 o 
  -1  42   6      121.74      123.21     13.28 o 
   0  42   6      713.73      707.15     22.04 o 
   1  42   6      169.32      168.80     20.94 o 
   2  42   6        1.26       14.46     15.77 o 
  -2  43   6       47.13       26.88     16.52 o 
  -1  43   6        3.76       -8.66     15.50 o 
   0  43   6        8.23       48.18     17.47 o 
   1  43   6       19.33       41.76     17.68 o 
   2  43   6       39.13       54.45     18.37 o 
   0  44   6      794.92      769.84     32.89 o 
 -11   1   7      159.50      173.16     19.98 o 
 -10   1   7      544.50      539.33     26.38 o 
  -9   1   7      697.57      761.82     21.42 o 
  -8   1   7       27.60       76.77      9.48 o 
  -7   1   7       17.18       17.99      7.96 o 
  -6   1   7     1413.77     1318.42     27.27 o 
  -5   1   7      336.97      370.06      9.85 o 
  -4   1   7     1500.78     1338.90     18.68 o 
  -3   1   7     6601.62     7356.39     77.01 o 
  -2   1   7     3205.56     2672.36     30.10 o 
  -1   1   7      464.69      313.06      6.67 o 
   0   1   7      226.96      208.89      6.31 o 
   1   1   7    17205.37    16751.98    207.72 o 
   2   1   7     9386.75     8987.19    113.49 o 
   3   1   7     1155.27     1204.06     19.25 o 
   4   1   7      169.73      181.63      7.41 o 
   5   1   7       99.13       99.74      6.86 o 
   6   1   7     1546.53     1476.25     26.81 o 
   7   1   7        2.99       15.51      9.30 o 
   8   1   7      388.05      337.53     15.10 o 
   9   1   7      491.79      469.87     17.68 o 
  10   1   7       32.87       19.82     11.05 o 
 -11   2   7      183.12      212.88     14.22 o 
 -10   2   7        0.99       28.27     10.89 o 
  -9   2   7      123.77      108.28     11.07 o 
  -8   2   7      659.52      712.29     16.50 o 
  -7   2   7      178.17      186.84      9.21 o 
  -6   2   7      836.22      754.95     16.50 o 
  -5   2   7     2802.56     3079.73     49.66 o 
  -4   2   7     5140.59     4767.74     56.51 o 
  -3   2   7      582.40      574.47      9.32 o 
  -2   2   7     3261.17     3322.98     36.62 o 
  -1   2   7      245.45      235.60     14.49 o 
   0   2   7      293.88      466.15      8.98 o 
   1   2   7      115.20      142.67     10.22 o 
   2   2   7      364.49      470.30     10.36 o 
   3   2   7    10736.49     9995.32    125.85 o 
   4   2   7     2019.36     2071.33     29.82 o 
   5   2   7       84.76      119.73      7.12 o 
   6   2   7      488.78      511.77     17.64 o 
   7   2   7     1200.14     1099.48     27.24 o 
   8   2   7      380.19      378.93     15.86 o 
   9   2   7        5.13       25.49     10.78 o 
  10   2   7       46.67       67.24     13.23 o 
 -11   3   7        2.73        5.69     14.79 o 
 -10   3   7       60.80       51.36     11.17 o 
  -9   3   7       68.26       89.48     10.81 o 
  -8   3   7      246.73      247.24     13.41 o 
  -7   3   7        1.11        0.53      6.48 o 
  -6   3   7      429.55      443.39     12.08 o 
  -5   3   7      672.49      695.11     15.43 o 
  -4   3   7       72.60      137.93      6.04 o 
  -3   3   7       34.81       53.08      4.95 o 
  -2   3   7       19.07       31.44      4.66 o 
  -1   3   7     7837.37     8302.58     94.38 o 
   0   3   7     1500.59     1649.68     21.78 o 
   1   3   7      486.59      749.76     12.08 o 
   2   3   7        3.02        3.59      4.44 o 
   3   3   7      500.21      525.89     11.22 o 
   4   3   7      201.17      225.42      7.93 o 
   5   3   7        7.44        8.05      5.75 o 
   6   3   7       16.46       31.76      7.32 o 
   7   3   7       41.28       74.22     10.71 o 
   8   3   7       15.25       13.67     17.92 o 
   9   3   7       18.56       13.56     10.18 o 
  10   3   7       47.79       30.88     11.28 o 
 -11   4   7      207.91      214.48     15.36 o 
 -10   4   7       45.87       71.36     11.22 o 
  -9   4   7      873.42      756.26     21.66 o 
  -8   4   7      611.39      686.20     19.86 o 
  -7   4   7        1.34       -3.44      6.56 o 
  -6   4   7      159.52       99.46      7.90 o 
  -5   4   7     2519.37     2613.85     36.63 o 
  -4   4   7     6164.03     5857.30     76.48 o 
  -3   4   7      617.31      649.78     11.03 o 
  -2   4   7     3545.62     3314.90     36.54 o 
  -1   4   7      143.76      180.68     21.07 o 
   0   4   7     3477.90     3113.88     42.43 o 
   1   4   7      263.29      227.10      6.61 o 
   2   4   7     2298.94     1971.71     25.42 o 
   3   4   7     4655.83     4774.43     56.10 o 
   4   4   7     2179.42     2145.68     30.74 o 
   5   4   7       20.33       26.60      6.18 o 
   6   4   7      542.03      548.45     13.99 o 
   7   4   7     1382.30     1254.90     30.04 o 
   8   4   7      793.59      818.07     44.40 o 
   9   4   7        5.82       -0.68      9.82 o 
  10   4   7      104.65      105.80     13.38 o 
 -11   5   7      185.53      218.60     15.45 o 
 -10   5   7      334.60      304.62     28.53 o 
  -9   5   7      251.76      303.75     14.30 o 
  -8   5   7      112.63       92.38     11.28 o 
  -7   5   7       54.81      107.44     10.86 o 
  -6   5   7        2.80        1.50      7.85 o 
  -5   5   7      103.58      149.75      6.98 o 
  -4   5   7     1323.34     1187.32     19.03 o 
  -3   5   7     2169.37     2518.64     31.56 o 
  -2   5   7     4613.96     4152.20     49.09 o 
  -1   5   7     6209.44     5882.72     67.99 o 
   0   5   7     1713.79     1450.43     19.64 o 
   1   5   7     5116.31     5520.64     64.08 o 
   2   5   7     1984.25     2160.13     27.47 o 
   3   5   7     5122.84     4596.09     54.15 o 
   4   5   7      720.97      739.46     13.88 o 
   5   5   7      233.47      224.29     16.40 o 
   6   5   7       16.19       20.97      7.07 o 
   7   5   7      194.45      210.07     17.43 o 
   8   5   7      135.85      125.94     12.41 o 
   9   5   7       97.90       83.77     11.92 o 
  10   5   7      255.33      245.47     22.31 o 
 -11   6   7       35.68       76.30     17.77 o 
 -10   6   7        4.77       22.21     10.39 o 
  -9   6   7      282.29      284.51     14.18 o 
  -8   6   7       31.65       21.63      9.29 o 
  -7   6   7      996.07     1020.05     25.40 o 
  -6   6   7      836.80      679.37     15.22 o 
  -5   6   7       48.57       54.14      7.04 o 
  -4   6   7      375.58      369.67     13.33 o 
  -3   6   7      649.64      816.58     14.39 o 
  -2   6   7     4028.02     4004.87     47.49 o 
  -1   6   7       23.37       64.36      9.76 o 
   0   6   7     8926.38     9953.75    112.48 o 
   1   6   7     1859.15     2188.67     27.75 o 
   2   6   7      468.64      715.78     11.86 o 
   3   6   7       71.93      101.34      5.91 o 
   4   6   7     2141.84     2212.21     32.08 o 
   5   6   7     3486.25     3330.88     45.44 o 
   6   6   7      175.59      204.29     12.55 o 
   7   6   7       88.59       70.06     10.97 o 
   8   6   7       72.07       90.07     11.46 o 
   9   6   7      349.09      366.17     16.61 o 
  10   6   7      288.28      280.69     22.22 o 
 -11   7   7      155.71      145.96     13.41 o 
 -10   7   7      391.52      392.09     16.30 o 
  -9   7   7      111.13      135.57     15.67 o 
  -8   7   7       66.36      130.21     11.56 o 
  -7   7   7        0.21       38.37     14.04 o 
  -6   7   7       73.55      103.39      8.21 o 
  -5   7   7       98.52      100.47      7.63 o 
  -4   7   7     2039.42     1758.60     29.99 o 
  -3   7   7      446.78      516.48     18.32 o 
  -2   7   7      325.19      252.14     13.90 o 
  -1   7   7      119.85       42.23      4.91 o 
   0   7   7      454.32      461.73     10.79 o 
   1   7   7     5031.23     4618.13     66.78 o 
   2   7   7     2036.46     1864.25     24.29 o 
   3   7   7      190.14      280.34      7.45 o 
   4   7   7      350.12      392.01      8.77 o 
   5   7   7       21.83       24.32      5.48 o 
   6   7   7      333.80      392.10     21.45 o 
   7   7   7        1.15       -8.04      8.04 o 
   8   7   7      742.49      742.96     22.02 o 
   9   7   7      323.78      338.40     15.79 o 
  10   7   7        9.02       34.17     16.73 o 
 -11   8   7       39.96       20.69     11.00 o 
 -10   8   7       15.81       33.48     10.92 o 
  -9   8   7        0.34       17.00     12.75 o 
  -8   8   7      280.69      264.49     13.28 o 
  -7   8   7     1503.85     1590.58     49.09 o 
  -6   8   7     3296.90     3112.66     61.87 o 
  -5   8   7      505.19      596.34     13.87 o 
  -4   8   7       28.91       99.67      7.42 o 
  -3   8   7     2138.00     2126.14     35.11 o 
  -2   8   7     3383.74     3252.48     50.98 o 
  -1   8   7      318.11      243.51     22.25 o 
   0   8   7     2895.12     2306.70     29.00 o 
   1   8   7     1188.82     1280.17     17.87 o 
   2   8   7      417.09      276.77      7.33 o 
   3   8   7        9.74       21.35      4.93 o 
   4   8   7     4584.15     4219.40     50.19 o 
   5   8   7     3783.14     3919.16     53.04 o 
   6   8   7     3353.16     3210.88     62.03 o 
   7   8   7       53.28       53.14      9.96 o 
   8   8   7      120.93      107.85     11.62 o 
   9   8   7      271.10      249.47     14.51 o 
  10   8   7      109.08      112.19     17.71 o 
 -11   9   7        7.43       16.90     11.62 o 
 -10   9   7      149.17      156.29     12.99 o 
  -9   9   7       75.06       74.64     10.54 o 
  -8   9   7      539.21      508.55     17.15 o 
  -7   9   7      104.49       84.22     14.93 o 
  -6   9   7      116.51      160.40     17.62 o 
  -5   9   7      112.19       62.75      7.18 o 
  -4   9   7     1401.40     1400.03     24.97 o 
  -3   9   7      886.32      874.69     17.52 o 
  -2   9   7     1304.04     1302.42     23.50 o 
  -1   9   7     8794.83     8926.85    112.59 o 
   0   9   7     2338.18     2895.94     39.49 o 
   1   9   7      107.63      335.09      7.79 o 
   2   9   7      806.92      780.20     13.87 o 
   3   9   7     3816.28     3858.41     46.16 o 
   4   9   7      292.52      318.04      8.09 o 
   5   9   7       96.75      100.81      7.05 o 
   6   9   7     1161.39     1325.38     21.42 o 
   7   9   7      312.07      221.25     12.90 o 
   8   9   7      286.41      292.35     14.80 o 
   9   9   7       34.36       39.89     11.72 o 
  10   9   7      462.51      504.18     26.46 o 
 -11  10   7       18.30       19.33     14.67 o 
 -10  10   7        0.91        7.58     10.10 o 
  -9  10   7        4.90       27.05     14.02 o 
  -8  10   7        0.34       43.49     10.47 o 
  -7  10   7      722.04      717.69     20.50 o 
  -6  10   7     1862.97     1622.48     35.72 o 
  -5  10   7      345.51      344.09     10.66 o 
  -4  10   7       22.57       38.83      6.68 o 
  -3  10   7       93.62      111.46      7.40 o 
  -2  10   7     1925.70     2168.98     35.73 o 
  -1  10   7      472.53      676.07     39.03 o 
   0  10   7      704.67     1020.81     24.51 o 
   1  10   7     1727.62     1953.72     28.12 o 
   2  10   7      152.42       65.20      5.35 o 
   3  10   7        2.81       17.67      5.69 o 
   4  10   7      133.02      127.68      6.16 o 
   5  10   7     1451.18     1477.37     27.40 o 
   6  10   7      625.43      569.55     12.36 o 
   7  10   7        3.78        9.70      8.79 o 
   8  10   7       11.55        3.82     14.16 o 
   9  10   7       32.20       33.58     11.52 o 
  10  10   7       27.94       23.81     16.34 o 
 -11  11   7        4.59       -8.36     13.86 o 
 -10  11   7       42.90       56.62     11.00 o 
  -9  11   7      432.53      500.90     17.56 o 
  -8  11   7     2003.41     1958.53     42.42 o 
  -7  11   7     1074.16     1176.70     28.39 o 
  -6  11   7      125.23      174.45     11.39 o 
  -5  11   7     1691.64     1766.34     38.03 o 
  -4  11   7     1160.13     1103.27     20.84 o 
  -3  11   7      406.94      437.05     11.53 o 
  -2  11   7     2561.01     2681.43     43.00 o 
  -1  11   7    14444.97    13438.32    167.34 o 
   0  11   7     5404.34     4821.27     62.87 o 
   1  11   7       73.14       33.64      5.57 o 
   2  11   7     1231.00     1115.20     18.13 o 
   3  11   7     1271.09     1022.18     15.32 o 
   4  11   7     3407.35     3616.42     43.66 o 
   5  11   7       63.10       80.62      6.85 o 
   6  11   7     1484.51     1481.56     24.75 o 
   7  11   7      729.93      770.49     25.43 o 
   8  11   7       22.65       23.50     10.33 o 
   9  11   7       23.28       19.37     11.29 o 
  10  11   7      415.22      375.56     24.19 o 
 -11  12   7       37.17       16.07     14.49 o 
 -10  12   7        9.34       15.95     16.49 o 
  -9  12   7        0.59       21.10      9.38 o 
  -8  12   7      733.84      786.52     22.16 o 
  -7  12   7      572.33      684.72     20.28 o 
  -6  12   7       68.74       42.27      9.34 o 
  -5  12   7      134.33      163.79     10.92 o 
  -4  12   7       93.21      135.09      7.94 o 
  -3  12   7      859.26      910.14     18.13 o 
  -2  12   7      244.72      274.68      9.47 o 
  -1  12   7       19.32       32.36     22.07 o 
   0  12   7       53.58       95.20      8.77 o 
   1  12   7      152.46      232.06      7.75 o 
   2  12   7      401.97      495.41     10.82 o 
   3  12   7     1372.21     1413.16     21.82 o 
   4  12   7      668.95      830.45     17.39 o 
   5  12   7      649.99      654.33     17.54 o 
   6  12   7      827.64      700.17     13.98 o 
   7  12   7       96.67      122.54      9.43 o 
   8  12   7      186.86      174.74     21.86 o 
   9  12   7       16.40       23.59     11.71 o 
  10  12   7       11.73       26.17     17.41 o 
 -10  13   7       81.39       94.21     11.97 o 
  -9  13   7       67.33       93.40      9.29 o 
  -8  13   7      846.20      706.47     21.03 o 
  -7  13   7     1189.14     1260.26     29.99 o 
  -6  13   7      149.54      223.03     12.01 o 
  -5  13   7     3152.46     2701.95     54.60 o 
  -4  13   7       50.95       71.25      7.38 o 
  -3  13   7     1662.00     1571.76     27.40 o 
  -2  13   7      450.73      386.72     10.94 o 
  -1  13   7     2798.29     3037.56     41.29 o 
   0  13   7      128.74      169.39      9.27 o 
   1  13   7      377.78      342.33      9.02 o 
   2  13   7     1105.95     1458.73     22.32 o 
   3  13   7        7.16        3.52      5.68 o 
   4  13   7     4254.67     4387.56     67.54 o 
   5  13   7      194.16       95.99      8.26 o 
   6  13   7      297.18      231.50     12.78 o 
   7  13   7      213.90      180.50     10.05 o 
   8  13   7      203.92      200.37     13.66 o 
   9  13   7      141.12      110.49     12.79 o 
 -10  14   7       34.45       41.59     11.17 o 
  -9  14   7       46.11       45.04     11.91 o 
  -8  14   7      221.52      202.40     12.99 o 
  -7  14   7     2324.38     2350.03     49.05 o 
  -6  14   7     3836.79     3665.71     73.52 o 
  -5  14   7      135.11      111.10     23.43 o 
  -4  14   7      316.87      408.58     14.50 o 
  -3  14   7     2736.92     2787.65     44.62 o 
  -2  14   7     2297.00     2196.15     36.23 o 
  -1  14   7      214.60      303.88      8.58 o 
   0  14   7        8.21       28.67      5.84 o 
   1  14   7     1635.95     1539.72     23.26 o 
   2  14   7      516.62      409.44      9.94 o 
   3  14   7      757.49      577.46     11.96 o 
   4  14   7      488.29      398.33     11.66 o 
   5  14   7     3835.04     3973.99     61.87 o 
   6  14   7     1570.81     1681.48     37.28 o 
   7  14   7       44.03       27.68      9.93 o 
   8  14   7        0.23       13.14     15.23 o 
   9  14   7       77.22       62.04     18.07 o 
 -10  15   7      262.52      277.47     15.28 o 
  -9  15   7       36.30       47.69     11.40 o 
  -8  15   7      334.79      304.17     20.67 o 
  -7  15   7      180.28      177.34     25.88 o 
  -6  15   7      212.14      283.41     41.71 o 
  -5  15   7      297.59      346.46     15.34 o 
  -4  15   7      439.77      429.68     36.62 o 
  -3  15   7     4541.98     4403.03     67.47 o 
  -2  15   7     1490.33     1431.07     25.48 o 
  -1  15   7      907.65      819.27     14.56 o 
   0  15   7     1280.89     1642.78     24.49 o 
   1  15   7     3506.54     3262.67     44.11 o 
   2  15   7       29.18       36.11      6.10 o 
   3  15   7     1645.51     1489.73     22.86 o 
   4  15   7      554.93      575.59     14.03 o 
   5  15   7       25.85       63.72      7.89 o 
   6  15   7       61.21       83.96     11.48 o 
   7  15   7        8.85        3.90      9.52 o 
   8  15   7      562.20      558.09     27.81 o 
   9  15   7      141.36      145.38     20.76 o 
 -10  16   7       52.67       36.98     14.13 o 
  -9  16   7      586.64      540.79     28.87 o 
  -8  16   7        7.13       20.90     10.22 o 
  -7  16   7        7.67       28.62     10.05 o 
  -6  16   7        3.98       10.29      8.67 o 
  -5  16   7      164.43      146.37     10.73 o 
  -4  16   7     1718.29     1563.04     41.86 o 
  -3  16   7      911.99      953.07     18.87 o 
  -2  16   7      622.43      559.57     14.27 o 
  -1  16   7       18.11       67.10      7.17 o 
   0  16   7      870.35      856.56     15.08 o 
   1  16   7     1309.75     1714.42     25.44 o 
   2  16   7     3217.12     3827.02     51.03 o 
   3  16   7     2679.45     2502.36     46.05 o 
   4  16   7       36.57       38.41      7.54 o 
   5  16   7     1026.37     1019.19     25.56 o 
   6  16   7        6.05       18.71     12.61 o 
   7  16   7      140.96      152.12     12.39 o 
   8  16   7        8.84       17.44     15.20 o 
   9  16   7      182.00      156.73     20.10 o 
 -10  17   7       60.76       62.73     16.59 o 
  -9  17   7      282.07      296.49     15.24 o 
  -8  17   7      166.22      180.01     13.06 o 
  -7  17   7       10.49       23.75     14.52 o 
  -6  17   7        8.66        7.79     13.93 o 
  -5  17   7       71.53      115.88     10.32 o 
  -4  17   7       20.45       38.65     13.47 o 
  -3  17   7     1802.76     1583.62     27.72 o 
  -2  17   7     1439.12     1676.10     29.01 o 
  -1  17   7     1081.48     1081.70     20.70 o 
   0  17   7     2075.72     1700.06     25.25 o 
   1  17   7     1257.36     1340.90     20.94 o 
   2  17   7      277.33      414.30     10.14 o 
   3  17   7     1625.82     1552.66     27.56 o 
   4  17   7      464.91      485.34     12.99 o 
   5  17   7        0.45       -3.09      8.16 o 
   6  17   7       49.76       40.10     10.42 o 
   7  17   7      126.60      165.49     13.35 o 
   8  17   7      354.33      374.49     16.50 o 
 -10  18   7       65.37       60.67     11.01 o 
  -9  18   7      795.67      773.37     22.90 o 
  -8  18   7      627.73      583.89     19.15 o 
  -7  18   7       60.57       50.56     10.53 o 
  -6  18   7       37.05       24.29      9.81 o 
  -5  18   7     1685.62     1587.49     46.16 o 
  -4  18   7     1603.31     1727.32     37.55 o 
  -3  18   7      103.19      104.97     21.00 o 
  -2  18   7       41.53       60.53      7.11 o 
  -1  18   7      135.91       97.19      7.65 o 
   0  18   7     1423.60     1334.37     20.86 o 
   1  18   7       10.75       16.46      8.31 o 
   2  18   7     2901.92     3021.24     48.21 o 
   3  18   7     1534.40     1388.70     25.38 o 
   4  18   7     1081.47     1321.99     24.45 o 
   5  18   7        1.81        8.07      9.13 o 
   6  18   7      184.40      150.35     12.21 o 
   7  18   7     1154.23     1214.99     30.04 o 
   8  18   7      511.25      518.35     18.90 o 
 -10  19   7      122.97      136.51     12.59 o 
  -9  19   7       31.41       43.58     12.98 o 
  -8  19   7      168.17      138.46     16.76 o 
  -7  19   7       57.82       67.21     10.71 o 
  -6  19   7      485.55      521.36     26.32 o 
  -5  19   7       19.34      120.98     26.87 o 
  -4  19   7        8.42       42.40     21.88 o 
  -3  19   7        4.80       13.51      8.36 o 
  -2  19   7       17.07        8.73      6.41 o 
  -1  19   7      212.38      266.69      9.63 o 
   0  19   7       42.67       72.53      6.25 o 
   1  19   7       47.98       55.10      6.22 o 
   2  19   7       37.35      115.52     14.09 o 
   3  19   7      754.10      714.65     16.02 o 
   4  19   7      230.46      325.08     14.00 o 
   5  19   7        3.90       17.18      9.30 o 
   6  19   7      243.07      215.10     13.22 o 
   7  19   7       40.01       38.69     11.17 o 
   8  19   7       10.26       32.81     11.80 o 
  -9  20   7      243.72      240.38     15.28 o 
  -8  20   7      170.26      191.24     13.68 o 
  -7  20   7      286.57      199.27     13.18 o 
  -6  20   7        2.70       26.27      9.93 o 
  -5  20   7     2183.33     2171.24     45.65 o 
  -4  20   7      810.03      623.07     22.45 o 
  -3  20   7      407.51      525.52     16.80 o 
  -2  20   7      143.79      168.13      8.54 o 
  -1  20   7      291.79      303.34     10.14 o 
   0  20   7       68.77       44.00      6.16 o 
   1  20   7        6.81       19.58     13.87 o 
   2  20   7     1391.43     1218.22     22.92 o 
   3  20   7     2320.95     2726.46     44.19 o 
   4  20   7      908.80      648.97     36.37 o 
   5  20   7       29.74       37.35      9.68 o 
   6  20   7      118.67      167.31     20.89 o 
   7  20   7      867.11      803.89     23.01 o 
   8  20   7      521.21      527.65     26.00 o 
  -9  21   7      108.87       91.43     13.27 o 
  -8  21   7      738.46      630.50     38.70 o 
  -7  21   7      175.44      232.83     13.65 o 
  -6  21   7      559.00      581.48     28.26 o 
  -5  21   7      249.12      247.26     13.19 o 
  -4  21   7      900.90      875.98     22.93 o 
  -3  21   7     1080.48     1071.44     26.16 o 
  -2  21   7       29.89       41.48      9.24 o 
  -1  21   7      187.77      236.25      9.45 o 
   0  21   7      345.23      467.98     10.71 o 
   1  21   7     2858.91     2887.80     48.25 o 
   2  21   7     4241.35     3901.02     60.74 o 
   3  21   7      972.97     1105.51     25.89 o 
   4  21   7      344.11      337.04     18.98 o 
   5  21   7       81.32       61.02     11.00 o 
   6  21   7      144.69      167.87     12.37 o 
   7  21   7       37.35       57.33     18.49 o 
   8  21   7      261.62      242.19     15.07 o 
  -9  22   7        0.60        7.23     13.23 o 
  -8  22   7       14.55       37.33     11.49 o 
  -7  22   7       82.68       77.14     11.47 o 
  -6  22   7       36.92       66.34     10.58 o 
  -5  22   7       17.57       11.01      9.45 o 
  -4  22   7       36.08       78.21     16.44 o 
  -3  22   7      193.02      210.35     24.70 o 
  -2  22   7      147.30      226.30     16.40 o 
  -1  22   7      170.14      119.36      8.12 o 
   0  22   7      102.27       64.92      7.76 o 
   1  22   7        9.12       35.86     16.53 o 
   2  22   7       15.81       25.21     13.50 o 
   3  22   7       60.14       98.30      8.35 o 
   4  22   7        4.35       17.38     14.19 o 
   5  22   7       82.85       86.15     11.09 o 
   6  22   7        7.11       12.09     10.44 o 
   7  22   7       27.18       38.24     18.71 o 
   8  22   7       99.13       91.82     12.90 o 
  -9  23   7       64.97       93.41     18.07 o 
  -8  23   7      395.74      384.30     19.61 o 
  -7  23   7       82.70      101.90     12.18 o 
  -6  23   7      170.79      168.55     12.25 o 
  -5  23   7       30.76       52.96     20.80 o 
  -4  23   7     1467.61     1444.40     47.99 o 
  -3  23   7     2560.31     2393.89     49.58 o 
  -2  23   7       69.98       84.16     10.39 o 
  -1  23   7       14.18       22.72      9.17 o 
   0  23   7       19.03       63.60      7.73 o 
   1  23   7     2145.30     2251.78     37.51 o 
   2  23   7     2574.74     2629.68     42.92 o 
   3  23   7       46.81       56.27     10.20 o 
   4  23   7      344.71      330.35     14.31 o 
   5  23   7       47.34       56.61     10.48 o 
   6  23   7      338.53      354.41     15.65 o 
   7  23   7        2.74        8.75     10.58 o 
   8  23   7       92.35      121.49     13.12 o 
  -9  24   7      250.31      232.26     15.11 o 
  -8  24   7       17.07       33.70     11.17 o 
  -7  24   7      195.31      166.19     12.72 o 
  -6  24   7      346.87      308.43     14.45 o 
  -5  24   7     1715.24     1596.54     35.94 o 
  -4  24   7     1272.60     1336.02     36.01 o 
  -3  24   7      903.44      766.02     30.23 o 
  -2  24   7        1.07       -2.30     10.20 o 
  -1  24   7        0.35       36.29      9.13 o 
   0  24   7      295.72      245.28      9.91 o 
   1  24   7       98.09      103.01     18.63 o 
   2  24   7     4192.84     4055.98     63.11 o 
   3  24   7     1801.59     1666.74     37.06 o 
   4  24   7     1018.10     1068.89     26.77 o 
   5  24   7       35.16       43.10     11.46 o 
   6  24   7       19.73        5.22      9.95 o 
   7  24   7      188.84      156.09     13.18 o 
   8  24   7      187.33      188.21     19.30 o 
  -9  25   7       56.96       66.97     17.41 o 
  -8  25   7       92.93      105.74     25.70 o 
  -7  25   7       37.85       52.56     11.36 o 
  -6  25   7      193.18      158.74     12.67 o 
  -5  25   7      141.80      229.32     34.60 o 
  -4  25   7      103.16      132.47     11.46 o 
  -3  25   7       22.93       44.91      9.64 o 
  -2  25   7      221.03      290.81     13.44 o 
  -1  25   7       92.33       58.79      9.53 o 
   0  25   7      288.99      363.88     13.56 o 
   1  25   7      239.36      184.61      9.27 o 
   2  25   7        0.73       17.59     13.62 o 
   3  25   7      144.15      168.24     16.40 o 
   4  25   7      423.42      365.19     14.96 o 
   5  25   7        0.30       -1.54      9.47 o 
   6  25   7      381.19      404.81     16.72 o 
   7  25   7        9.37        9.78     10.48 o 
   8  25   7       12.00        2.78     14.73 o 
  -8  26   7        3.77       -0.31     10.01 o 
  -7  26   7      296.80      275.40     14.66 o 
  -6  26   7       34.84       30.51     10.64 o 
  -5  26   7     1101.58     1107.00     27.58 o 
  -4  26   7      319.20      244.23     24.09 o 
  -3  26   7        1.39       22.06      9.59 o 
  -2  26   7       43.50       88.15     10.86 o 
  -1  26   7       16.82       17.40      9.28 o 
   0  26   7     1426.91     1397.81     25.66 o 
   1  26   7        1.96       21.09      7.46 o 
   2  26   7     1211.68     1138.24     33.16 o 
   3  26   7     1631.71     1640.56     36.84 o 
   4  26   7      185.56      136.40     14.70 o 
   5  26   7      162.93      176.47     12.52 o 
   6  26   7        0.73        5.58     10.06 o 
   7  26   7      416.82      395.01     17.65 o 
   8  26   7        3.04       20.13     16.91 o 
  -8  27   7       67.85       70.93     12.23 o 
  -7  27   7      123.01      127.66     12.71 o 
  -6  27   7        3.49        1.54      9.33 o 
  -5  27   7      148.76      138.88     11.96 o 
  -4  27   7      219.79      232.07     12.95 o 
  -3  27   7      877.03      864.23     67.43 o 
  -2  27   7      454.32      439.29     15.85 o 
  -1  27   7      381.77      314.19     13.97 o 
   0  27   7     1524.32     1626.17     28.99 o 
   1  27   7     2199.49     2189.08     36.86 o 
   2  27   7      251.07      197.13     12.32 o 
   3  27   7      359.26      506.67     17.47 o 
   4  27   7      121.43      147.51     12.45 o 
   5  27   7        7.25        4.18      9.77 o 
   6  27   7       94.80      119.99     12.89 o 
   7  27   7       53.79       71.23     12.56 o 
  -8  28   7       32.90       33.53     13.01 o 
  -7  28   7      667.49      558.08     19.26 o 
  -6  28   7      295.11      355.13     15.59 o 
  -5  28   7       43.97       57.64     10.95 o 
  -4  28   7        4.15       -0.05      8.96 o 
  -3  28   7      217.52      207.30     12.66 o 
  -2  28   7      715.79      882.92     37.08 o 
  -1  28   7       41.65       29.53     12.04 o 
   0  28   7      818.94      894.48     18.84 o 
   1  28   7      397.48      330.93     15.77 o 
   2  28   7       85.79      118.11     11.98 o 
   3  28   7      157.69      159.14     12.30 o 
   4  28   7      351.37      305.24     14.53 o 
   5  28   7      367.05      317.71     19.65 o 
   6  28   7       42.69       44.60     12.13 o 
   7  28   7        4.29        2.33     10.68 o 
  -8  29   7        3.40       -0.68     10.62 o 
  -7  29   7       11.71       39.80     11.70 o 
  -6  29   7      195.69      196.43     29.81 o 
  -5  29   7        3.79        9.10      9.47 o 
  -4  29   7        7.29        5.27      9.25 o 
  -3  29   7      211.54      210.48     12.64 o 
  -2  29   7       14.90       50.35     10.73 o 
  -1  29   7      356.56      250.07     13.15 o 
   0  29   7      483.77      356.78     11.82 o 
   1  29   7      544.57      606.51     19.01 o 
   2  29   7      227.69      205.80     12.88 o 
   3  29   7        9.51       24.41     10.62 o 
   4  29   7      118.62      105.59     12.44 o 
   5  29   7        8.54       20.97     10.72 o 
   6  29   7       66.19       85.25     12.58 o 
   7  29   7       29.61       41.13     17.15 o 
  -7  30   7      594.57      522.56     19.00 o 
  -6  30   7      649.05      648.89     26.08 o 
  -5  30   7      239.82      225.58     13.59 o 
  -4  30   7       66.63       77.46     11.24 o 
  -3  30   7      497.25      450.44     16.49 o 
  -2  30   7     1038.93      937.85     24.57 o 
  -1  30   7      167.71      260.61     24.61 o 
   0  30   7      137.70      169.44      9.66 o 
   1  30   7     1235.17     1255.36     30.20 o 
   2  30   7      190.14      177.75     12.46 o 
   3  30   7       89.39       81.77     11.55 o 
   4  30   7      538.19      557.10     22.39 o 
   5  30   7      447.11      454.13     17.44 o 
   6  30   7      339.27      323.94     16.54 o 
   7  30   7      131.43      109.03     19.15 o 
  -7  31   7        9.02       22.65     12.74 o 
  -6  31   7       54.57       48.90     11.86 o 
  -5  31   7      731.90      684.23     20.95 o 
  -4  31   7       40.59       44.47     11.84 o 
  -3  31   7      121.46      162.06     12.63 o 
  -2  31   7      576.79      646.96     19.80 o 
  -1  31   7     2639.88     2456.54     51.25 o 
   0  31   7      422.33      413.67     16.20 o 
   1  31   7       10.37       38.88     10.37 o 
   2  31   7        6.57        0.31      9.53 o 
   3  31   7      499.14      475.38     17.44 o 
   4  31   7      381.75      354.14     23.39 o 
   5  31   7       16.28       28.65     11.72 o 
   6  31   7       62.72       49.34     15.16 o 
  -7  32   7      227.18      216.41     14.66 o 
  -6  32   7        4.26        7.54     11.71 o 
  -5  32   7        7.01       18.54     15.76 o 
  -4  32   7       35.49       12.61      9.97 o 
  -3  32   7       19.10       29.26     10.25 o 
  -2  32   7       22.30       32.94     18.94 o 
  -1  32   7      148.54      243.63     13.97 o 
   0  32   7        0.83       21.06     14.88 o 
   1  32   7      260.37      224.08     13.29 o 
   2  32   7       43.52       43.55     10.43 o 
   3  32   7        0.18       -3.85      9.32 o 
   4  32   7       39.79       57.79     12.00 o 
   5  32   7      194.60      163.02     20.77 o 
   6  32   7       56.36       67.63     15.31 o 
  -6  33   7       76.14       75.18     12.51 o 
  -5  33   7      217.47      180.89     13.36 o 
  -4  33   7       30.69       28.74     11.16 o 
  -3  33   7      116.41      131.35     12.38 o 
  -2  33   7      407.70      400.22     16.24 o 
  -1  33   7     2527.19     2417.35     73.96 o 
   0  33   7     1878.91     1866.49     44.40 o 
   1  33   7        0.35       10.73      9.84 o 
   2  33   7       14.06        1.90      9.30 o 
   3  33   7      327.82      364.54     16.43 o 
   4  33   7      767.00      764.86     22.64 o 
   5  33   7        0.23       19.95     10.77 o 
   6  33   7      337.21      320.83     23.03 o 
  -6  34   7      268.29      294.09     15.83 o 
  -5  34   7      178.70      139.27     13.30 o 
  -4  34   7      176.38      206.24     13.86 o 
  -3  34   7      623.28      582.60     21.22 o 
  -2  34   7      678.80      714.41     21.48 o 
  -1  34   7       30.22       63.46     11.49 o 
   0  34   7      381.46      460.47     17.32 o 
   1  34   7      206.16      171.43     12.60 o 
   2  34   7        2.56        1.55      9.77 o 
   3  34   7       32.39       45.78     11.41 o 
   4  34   7      379.03      338.91     16.63 o 
   5  34   7      477.49      468.83     18.47 o 
  -6  35   7      222.94      227.81     15.09 o 
  -5  35   7       50.57       61.25     11.83 o 
  -4  35   7       27.65       28.77     11.06 o 
  -3  35   7      274.86      305.86     15.42 o 
  -2  35   7       21.92       50.05     14.22 o 
  -1  35   7      453.12      487.34     17.73 o 
   0  35   7      418.86      397.22     16.22 o 
   1  35   7       40.81       21.39     10.87 o 
   2  35   7       32.66       19.94     10.96 o 
   3  35   7        1.08        8.48     11.12 o 
   4  35   7       93.16      104.01     12.97 o 
   5  35   7       39.00       46.56     12.69 o 
  -5  36   7        2.93       14.33     11.18 o 
  -4  36   7        1.35        3.34     10.48 o 
  -3  36   7      434.31      427.65     17.21 o 
  -2  36   7      817.78      747.17     22.29 o 
  -1  36   7      285.12      326.69     21.72 o 
   0  36   7      213.37      195.38     19.53 o 
   1  36   7      266.67      297.28     15.06 o 
   2  36   7        0.01       -2.54     10.00 o 
   3  36   7        3.38        5.41     10.34 o 
   4  36   7      183.08      173.68     24.48 o 
  -5  37   7        1.49       -1.60     10.55 o 
  -4  37   7        6.47        7.05     14.44 o 
  -3  37   7      246.50      195.87     19.58 o 
  -2  37   7      218.33      271.08     26.00 o 
  -1  37   7       19.07       17.53     10.65 o 
   0  37   7      342.72      369.58     16.34 o 
   1  37   7      353.93      388.29     16.87 o 
   2  37   7      126.32      126.86     12.74 o 
   3  37   7       31.04       32.35     11.96 o 
   4  37   7        3.84        6.76     11.07 o 
  -4  38   7      160.40      160.12     14.13 o 
  -3  38   7       49.15       45.62     11.73 o 
  -2  38   7      447.57      469.64     18.06 o 
  -1  38   7       14.19       22.44     10.86 o 
   0  38   7      478.51      479.94     18.27 o 
   1  38   7      303.56      333.33     20.25 o 
   2  38   7       61.81       59.92     11.63 o 
   3  38   7      100.73      100.91     13.09 o 
  -4  39   7        2.13        8.30     14.85 o 
  -3  39   7       10.87       -9.51      9.83 o 
  -2  39   7      525.43      509.78     31.33 o 
  -1  39   7      293.65      242.76     14.63 o 
   0  39   7      571.19      558.20     19.39 o 
   1  39   7       72.17       80.66     13.11 o 
   2  39   7       20.58       17.82     12.19 o 
   3  39   7       55.92       80.50     19.48 o 
  -3  40   7       69.02       72.67     18.31 o 
  -2  40   7       68.90       62.50     12.19 o 
  -1  40   7       83.18       79.23     17.03 o 
   0  40   7      191.92      201.52     14.65 o 
   1  40   7       10.42       12.41     11.21 o 
   2  40   7      123.88      127.81     19.56 o 
  -2  41   7        2.33       -7.53     14.16 o 
  -1  41   7       15.33       -5.47     14.91 o 
   0  41   7       35.71       24.25     16.67 o 
   1  41   7       57.95       36.77     17.41 o 
 -11   0   8       63.96       24.25     16.76 o 
 -10   0   8      175.00      220.29     20.49 o 
  -9   0   8     1037.70     1069.55     38.17 o 
  -8   0   8      417.31      422.12     22.73 o 
  -7   0   8     1185.72     1391.53     43.03 o 
  -6   0   8        1.25       -6.33      7.59 o 
  -5   0   8      873.73      729.18     19.60 o 
  -4   0   8     1458.17     1276.02     23.25 o 
  -3   0   8       95.07      161.34      8.03 o 
  -2   0   8     5649.23     6651.67    255.90 o 
  -1   0   8     2401.56     1342.89     29.37 o 
   0   0   8      642.08      615.29     17.12 o 
   1   0   8     1554.11     1774.21     36.86 o 
   2   0   8     3361.10     3152.97     60.62 o 
   3   0   8     2130.11     2156.19     43.67 o 
   4   0   8      368.64      261.09     12.19 o 
   5   0   8     1271.22     1206.82     27.93 o 
   6   0   8      460.12      547.17     17.31 o 
   7   0   8      349.29      320.42     20.46 o 
   8   0   8       95.47       80.62     17.62 o 
   9   0   8      471.52      367.10     23.12 o 
 -11   1   8       30.95       24.56     12.15 o 
 -10   1   8       38.75       49.53     12.93 o 
  -9   1   8       25.63       35.66     14.99 o 
  -8   1   8      259.91      228.74     10.33 o 
  -7   1   8      228.06      226.58     10.09 o 
  -6   1   8      108.47       94.74      8.08 o 
  -5   1   8     1341.28     1324.16     18.74 o 
  -4   1   8      355.20      510.32      8.96 o 
  -3   1   8     1997.36     1754.12     23.10 o 
  -2   1   8      474.42      716.38     13.28 o 
  -1   1   8      160.62      109.21      6.43 o 
   0   1   8       31.06      145.46      6.77 o 
   1   1   8        3.90        9.40      5.28 o 
   2   1   8        2.32       11.36      5.60 o 
   3   1   8       52.02       36.82      6.14 o 
   4   1   8      743.24      739.63     15.24 o 
   5   1   8       22.23       27.23      6.35 o 
   6   1   8        4.80       23.52     10.08 o 
   7   1   8      330.46      320.60     14.63 o 
   8   1   8      154.16      155.13     12.52 o 
   9   1   8      171.29      189.59     15.15 o 
 -11   2   8       54.83       51.53     19.24 o 
 -10   2   8       42.83       58.28     16.76 o 
  -9   2   8      601.50      606.04     19.14 o 
  -8   2   8      274.09      277.73     13.46 o 
  -7   2   8      841.84      914.08     23.45 o 
  -6   2   8      415.05      323.72     10.77 o 
  -5   2   8      792.01      882.83     15.57 o 
  -4   2   8     2728.60     2277.16     26.39 o 
  -3   2   8       63.77       73.07      5.58 o 
  -2   2   8     4531.71     4465.14     58.59 o 
  -1   2   8      620.45      757.57     13.75 o 
   0   2   8     2162.26     1923.69     27.82 o 
   1   2   8       32.30        6.29      5.54 o 
   2   2   8     1728.71     1905.65     27.74 o 
   3   2   8       90.07      119.62      6.85 o 
   4   2   8       13.19       11.16      5.92 o 
   5   2   8      684.09      681.07     13.54 o 
   6   2   8      340.57      318.60      9.69 o 
   7   2   8      472.63      508.47     17.78 o 
   8   2   8       71.71       47.63     11.26 o 
   9   2   8      349.27      369.58     16.51 o 
 -11   3   8      196.41      177.79     21.12 o 
 -10   3   8      265.05      341.25     15.63 o 
  -9   3   8       10.30       29.04     21.86 o 
  -8   3   8      832.93      694.04     20.05 o 
  -7   3   8     1142.03     1238.56     29.16 o 
  -6   3   8       10.67       47.84      6.60 o 
  -5   3   8       28.30        6.45      5.60 o 
  -4   3   8     1921.71     2125.45     30.30 o 
  -3   3   8     5556.74     5128.96     59.90 o 
  -2   3   8      763.26      716.95     11.83 o 
  -1   3   8      246.39      367.72      9.18 o 
   0   3   8       12.85      133.86     23.30 o 
   1   3   8     1261.08     1516.38     22.99 o 
   2   3   8      108.77      173.76      7.34 o 
   3   3   8        6.39       12.66      5.67 o 
   4   3   8     2787.07     2817.17     39.01 o 
   5   3   8      346.26      397.04     10.21 o 
   6   3   8        2.19        5.95      7.00 o 
   7   3   8      373.53      355.93     21.45 o 
   8   3   8      818.14      760.21     22.34 o 
   9   3   8      576.15      535.28     20.80 o 
 -11   4   8       89.12      111.24     20.61 o 
 -10   4   8      103.64      132.07     12.69 o 
  -9   4   8       36.42       51.39     14.68 o 
  -8   4   8        1.46       20.51     11.96 o 
  -7   4   8      676.64      610.56     40.77 o 
  -6   4   8     1063.46     1098.55     21.15 o 
  -5   4   8        1.46       19.08      5.74 o 
  -4   4   8      262.39      259.40      9.45 o 
  -3   4   8      213.50      329.28      8.88 o 
  -2   4   8       64.74       54.76      6.14 o 
  -1   4   8     2125.12     2440.38     34.03 o 
   0   4   8     7043.13     7788.19     98.96 o 
   1   4   8     3536.24     3019.75     41.16 o 
   2   4   8        4.63        5.20      5.33 o 
   3   4   8      444.26      547.49     11.56 o 
   4   4   8      502.76      418.60     10.27 o 
   5   4   8      572.66      583.69     12.38 o 
   6   4   8      149.50      169.78      9.51 o 
   7   4   8      208.20      210.74     12.97 o 
   8   4   8      163.81      190.41     13.75 o 
   9   4   8        0.79       10.00     12.62 o 
 -11   5   8       43.89       66.77     16.41 o 
 -10   5   8      220.22      255.62     14.62 o 
  -9   5   8       11.28       -5.55      9.01 o 
  -8   5   8      513.51      484.78     17.00 o 
  -7   5   8      236.74      180.27     11.75 o 
  -6   5   8      861.07      926.12     18.84 o 
  -5   5   8     2356.44     2308.45     37.98 o 
  -4   5   8      967.13     1116.14     21.72 o 
  -3   5   8     2506.63     2151.50     30.57 o 
  -2   5   8       46.94       27.41      5.84 o 
  -1   5   8     2209.24     2130.70     30.27 o 
   0   5   8      239.29      360.86     15.47 o 
   1   5   8     2408.32     2096.11     29.98 o 
   2   5   8      173.08      242.22      8.07 o 
   3   5   8     1275.03     1403.71     21.82 o 
   4   5   8     2272.76     2393.93     33.90 o 
   5   5   8      170.04      103.50      7.19 o 
   6   5   8      431.23      410.73     15.78 o 
   7   5   8      136.04      120.97     11.55 o 
   8   5   8      645.93      674.84     20.86 o 
   9   5   8      271.41      274.07     15.38 o 
 -11   6   8      220.86      224.59     20.19 o 
 -10   6   8      244.22      235.23     14.38 o 
  -9   6   8      237.51      225.48     13.08 o 
  -8   6   8      147.28      220.95     13.00 o 
  -7   6   8      154.45       96.43     10.62 o 
  -6   6   8      983.59     1029.57     20.27 o 
  -5   6   8      166.28      134.65      8.44 o 
  -4   6   8      737.94      715.05     15.51 o 
  -3   6   8       16.86        8.91      5.34 o 
  -2   6   8      236.68      446.33     10.15 o 
  -1   6   8     1442.97      878.06     15.21 o 
   0   6   8     2330.53     2411.01     33.67 o 
   1   6   8      729.18      903.39     15.60 o 
   2   6   8     2892.97     3076.56     41.93 o 
   3   6   8      316.67      311.45     10.31 o 
   4   6   8      675.99      703.70     13.62 o 
   5   6   8       96.81      104.61      7.13 o 
   6   6   8       13.11       19.08      7.51 o 
   7   6   8       57.52       70.68     11.02 o 
   8   6   8      136.38      146.17     15.32 o 
   9   6   8      133.00       99.34     19.58 o 
 -11   7   8        2.27       -7.05     13.68 o 
 -10   7   8      227.11      201.18     13.49 o 
  -9   7   8       93.32      128.88     15.82 o 
  -8   7   8       52.26       78.49     11.26 o 
  -7   7   8        4.15        4.43      8.92 o 
  -6   7   8     4253.79     4031.52     62.51 o 
  -5   7   8     3712.83     3564.96     55.77 o 
  -4   7   8        1.61       19.36      6.64 o 
  -3   7   8      147.56      217.40      7.60 o 
  -2   7   8      817.24     1018.57     16.94 o 
  -1   7   8     2416.32     2777.06     44.39 o 
   0   7   8      573.16      287.47      9.06 o 
   1   7   8        7.02        7.89      6.31 o 
   2   7   8      616.42      616.07     14.21 o 
   3   7   8      758.74      718.72     13.62 o 
   4   7   8      221.79      233.33      8.24 o 
   5   7   8      605.79      494.16     11.46 o 
   6   7   8     2269.85     2172.11     36.77 o 
   7   7   8     1177.84     1107.90     22.17 o 
   8   7   8        2.39       13.32     10.53 o 
   9   7   8       23.22       24.49     11.70 o 
 -11   8   8        1.14       -6.54     13.71 o 
 -10   8   8        0.68        2.17      9.81 o 
  -9   8   8      580.36      501.06     17.52 o 
  -8   8   8      172.70      189.18     12.91 o 
  -7   8   8      351.18      402.20     15.39 o 
  -6   8   8       32.48      103.30     17.00 o 
  -5   8   8       91.09      167.45     13.36 o 
  -4   8   8      539.91      442.66     11.87 o 
  -3   8   8       10.10       21.48      6.57 o 
  -2   8   8       37.28       62.38      6.22 o 
  -1   8   8      308.82      277.11     16.00 o 
   0   8   8      234.10       90.59      6.37 o 
   1   8   8      752.46     1091.72     17.86 o 
   2   8   8      145.15      197.84      8.91 o 
   3   8   8     1434.12     1403.79     25.10 o 
   4   8   8       23.18       48.15      6.32 o 
   5   8   8      445.06      328.80     19.78 o 
   6   8   8       35.60       50.36      8.17 o 
   7   8   8      131.17      178.10     10.02 o 
   8   8   8        8.69       27.45     11.10 o 
   9   8   8      111.25       99.67     12.57 o 
 -11   9   8       25.46       20.85     15.95 o 
 -10   9   8       99.38       74.45     23.55 o 
  -9   9   8        2.16       16.98      9.76 o 
  -8   9   8        2.76       14.50      9.93 o 
  -7   9   8        0.70       43.14     10.48 o 
  -6   9   8     1700.88     1856.45     39.89 o 
  -5   9   8     3360.69     2803.97     45.02 o 
  -4   9   8      756.17      836.48     17.25 o 
  -3   9   8      127.71      104.98      7.47 o 
  -2   9   8     1532.28     1456.17     22.22 o 
  -1   9   8     4280.60     3814.99     60.71 o 
   0   9   8       32.97       94.77      8.64 o 
   1   9   8     1869.18     1541.02     23.29 o 
   2   9   8     1242.62     1565.99     27.25 o 
   3   9   8       66.64       37.34      7.17 o 
   4   9   8      145.99      129.57      8.57 o 
   5   9   8      315.28      367.28     24.85 o 
   6   9   8     1153.46     1153.05     31.45 o 
   7   9   8      722.50      699.44     21.44 o 
   8   9   8      363.72      332.69     17.01 o 
   9   9   8       13.37       13.97     10.88 o 
 -10  10   8       15.68       16.62     10.66 o 
  -9  10   8       23.71       30.10     17.09 o 
  -8  10   8      197.57      268.34     13.94 o 
  -7  10   8     1351.34     1190.50     28.61 o 
  -6  10   8     1559.27     1706.44     37.37 o 
  -5  10   8      636.87      683.35     15.40 o 
  -4  10   8      767.90      713.00     15.60 o 
  -3  10   8       31.70       24.12      6.49 o 
  -2  10   8      137.72      183.55      7.38 o 
  -1  10   8      164.62      257.95      9.70 o 
   0  10   8     4249.31     4661.37     66.68 o 
   1  10   8      958.26      893.71     15.57 o 
   2  10   8        1.12        7.20      5.62 o 
   3  10   8     1338.66     1242.60     22.92 o 
   4  10   8      999.62      827.57     17.44 o 
   5  10   8     1425.14     1319.53     29.98 o 
   6  10   8      125.21      199.46     12.26 o 
   7  10   8      146.41      125.13     17.77 o 
   8  10   8      329.92      331.38     22.34 o 
   9  10   8       15.85       22.34     16.73 o 
 -10  11   8        7.72        4.01     10.38 o 
  -9  11   8        8.69       20.58      8.25 o 
  -8  11   8      320.64      338.13     15.37 o 
  -7  11   8       50.83       96.08     11.57 o 
  -6  11   8      150.19      217.79     12.78 o 
  -5  11   8       55.63       59.25     16.49 o 
  -4  11   8      100.55      151.54      8.48 o 
  -3  11   8        2.09        8.06      6.08 o 
  -2  11   8      697.91      919.16     15.85 o 
  -1  11   8      124.28      168.69      7.32 o 
   0  11   8      209.76      334.86      9.12 o 
   1  11   8      387.63      550.79     11.56 o 
   2  11   8       59.42       51.14      6.20 o 
   3  11   8       55.35       53.40      6.38 o 
   4  11   8       50.03       84.49      8.31 o 
   5  11   8      492.12      619.28     31.98 o 
   6  11   8      166.24      128.11     11.29 o 
   7  11   8       15.40        8.96     14.37 o 
   8  11   8       17.70       28.85     16.04 o 
 -10  12   8        0.63        4.32     10.08 o 
  -9  12   8       36.20       51.51     11.21 o 
  -8  12   8      511.17      540.59     18.08 o 
  -7  12   8     1719.01     1430.94     32.91 o 
  -6  12   8     2435.17     2446.55     50.45 o 
  -5  12   8      186.53      221.12     11.69 o 
  -4  12   8     1626.88     1554.89     27.38 o 
  -3  12   8      115.41      117.05      7.79 o 
  -2  12   8      329.15      253.24      8.18 o 
  -1  12   8      442.99      359.19      9.30 o 
   0  12   8     2897.65     2858.63     43.72 o 
   1  12   8     4504.95     4526.59     59.50 o 
   2  12   8       10.55       14.90      8.42 o 
   3  12   8      314.81      403.03     10.65 o 
   4  12   8      900.48     1049.68     20.50 o 
   5  12   8     1080.84     1242.03     28.75 o 
   6  12   8       53.53       37.97     12.04 o 
   7  12   8      602.44      584.26     27.54 o 
   8  12   8      461.87      470.96     25.87 o 
 -10  13   8      161.44      141.93     13.28 o 
  -9  13   8      164.86      157.65     13.49 o 
  -8  13   8      234.74      219.60     13.26 o 
  -7  13   8       15.53       33.46     10.49 o 
  -6  13   8      508.67      494.81     40.53 o 
  -5  13   8     2166.47     1892.52     40.50 o 
  -4  13   8      146.48      162.68     10.01 o 
  -3  13   8      182.85      145.19      8.29 o 
  -2  13   8     1966.68     2058.65     29.61 o 
  -1  13   8     2161.12     2567.41     35.75 o 
   0  13   8     2006.01     1628.52     24.43 o 
   1  13   8      351.46      429.54     10.33 o 
   2  13   8     3193.74     3196.72     43.50 o 
   3  13   8       15.05       25.74      6.12 o 
   4  13   8       82.19      109.09      8.14 o 
   5  13   8     1885.94     1669.36     36.01 o 
   6  13   8     2328.13     2234.78     67.51 o 
   7  13   8      957.49     1026.51     38.44 o 
   8  13   8      183.65      185.19     19.68 o 
 -10  14   8       16.87       42.44     11.56 o 
  -9  14   8      266.21      254.48     15.08 o 
  -8  14   8      373.12      373.86     16.07 o 
  -7  14   8       25.61       56.44     10.96 o 
  -6  14   8       25.19       38.44      9.55 o 
  -5  14   8       13.19       55.23     14.74 o 
  -4  14   8      400.01      464.03     15.83 o 
  -3  14   8      437.27      529.56     13.15 o 
  -2  14   8      177.30      214.86     17.87 o 
  -1  14   8        2.14       17.70      9.46 o 
   0  14   8      132.34       61.86      6.40 o 
   1  14   8       52.89      120.52      6.93 o 
   2  14   8      274.61      240.88      8.39 o 
   3  14   8      634.99      601.87     12.45 o 
   4  14   8      323.82      367.23     11.41 o 
   5  14   8      351.07      351.82     14.20 o 
   6  14   8        4.48       24.25     15.47 o 
   7  14   8       15.65       15.53     16.43 o 
   8  14   8        0.51        1.73     15.65 o 
 -10  15   8      317.15      266.28     14.58 o 
  -9  15   8       10.94       21.31     11.47 o 
  -8  15   8      469.08      535.01     18.38 o 
  -7  15   8        9.57       24.19     10.50 o 
  -6  15   8       70.78       97.20     10.92 o 
  -5  15   8     1263.53     1113.94     26.92 o 
  -4  15   8      322.09      368.68     22.00 o 
  -3  15   8       94.38      116.23      8.83 o 
  -2  15   8     1801.05     1724.93     29.78 o 
  -1  15   8     1437.85     1282.04     20.30 o 
   0  15   8     1325.25     1476.51     22.65 o 
   1  15   8       90.85       93.88      9.96 o 
   2  15   8     2576.95     2971.81     40.82 o 
   3  15   8       94.68      213.16      8.21 o 
   4  15   8      251.22      218.85      9.70 o 
   5  15   8      578.61      586.08     17.82 o 
   6  15   8     2039.75     2025.03     62.46 o 
   7  15   8      740.54      781.55     32.95 o 
   8  15   8        9.57       13.98     15.86 o 
 -10  16   8      128.32      145.46     12.76 o 
  -9  16   8      254.30      239.74     21.79 o 
  -8  16   8     1560.24     1479.16     40.52 o 
  -7  16   8      743.32      572.74     25.40 o 
  -6  16   8      227.68      243.09     17.67 o 
  -5  16   8      246.92      198.74     11.86 o 
  -4  16   8       73.93       72.69      9.94 o 
  -3  16   8      526.96      497.39     12.81 o 
  -2  16   8      551.12      472.40     12.46 o 
  -1  16   8      955.65     1164.53     18.92 o 
   0  16   8     1233.23     1368.60     21.37 o 
   1  16   8     2722.30     2570.88     35.94 o 
   2  16   8      548.45      597.43     12.37 o 
   3  16   8      806.16      857.76     15.51 o 
   4  16   8     1227.96     1065.34     21.01 o 
   5  16   8       60.82       61.84      8.35 o 
   6  16   8      130.02      142.78     17.41 o 
   7  16   8      146.05      156.07     19.42 o 
   8  16   8       35.96       14.93     16.73 o 
  -9  17   8        1.48       24.49     11.75 o 
  -8  17   8      148.91      194.71     37.01 o 
  -7  17   8      500.04      426.12     16.22 o 
  -6  17   8        4.72        1.98      8.79 o 
  -5  17   8       74.84       77.39     16.98 o 
  -4  17   8      244.10      262.54     12.74 o 
  -3  17   8     1560.51     1684.51     36.78 o 
  -2  17   8      375.92      260.64      9.70 o 
  -1  17   8       84.58      123.77      7.09 o 
   0  17   8       32.68       58.61      8.98 o 
   1  17   8      341.20      314.59      9.12 o 
   2  17   8      123.17      125.30      7.21 o 
   3  17   8      318.74      335.84     11.12 o 
   4  17   8     2405.16     1994.35     34.06 o 
   5  17   8      184.05      260.66     13.37 o 
   6  17   8       76.75       62.28     16.58 o 
   7  17   8        8.83       23.33     15.50 o 
   8  17   8      191.05      177.67     20.52 o 
  -9  18   8       26.96       14.58     11.63 o 
  -8  18   8      120.51      211.34     27.90 o 
  -7  18   8       13.66       55.33     16.68 o 
  -6  18   8       24.25       53.28     15.53 o 
  -5  18   8       85.77       50.98     10.27 o 
  -4  18   8      118.05      134.40     11.32 o 
  -3  18   8      246.09      365.84     36.71 o 
  -2  18   8      261.87      313.94     10.53 o 
  -1  18   8        6.92       -3.25      5.16 o 
   0  18   8     1319.21     1391.51     21.74 o 
   1  18   8       17.51       25.37      7.55 o 
   2  18   8       30.49       47.29      6.52 o 
   3  18   8       15.85       25.66      7.18 o 
   4  18   8       74.41      122.38      8.97 o 
   5  18   8      723.45      785.27     21.95 o 
   6  18   8      153.58      193.56     19.83 o 
   7  18   8        1.47       11.56     15.77 o 
   8  18   8       24.81       51.29     17.77 o 
  -9  19   8        7.97       20.44     19.36 o 
  -8  19   8     1597.45     1449.54     42.97 o 
  -7  19   8     1028.56      946.99     25.05 o 
  -6  19   8       57.95       71.44     11.04 o 
  -5  19   8      488.91      381.26     23.07 o 
  -4  19   8     2361.64     2168.70     45.54 o 
  -3  19   8     3245.21     2991.28     62.79 o 
  -2  19   8     1621.28     1786.77     35.79 o 
  -1  19   8       65.09       84.09      6.78 o 
   0  19   8        1.99        7.88      5.83 o 
   1  19   8     1394.13     1320.31     20.94 o 
   2  19   8      884.62      942.15     19.26 o 
   3  19   8      572.58      686.92     28.49 o 
   4  19   8     1815.47     1926.49     33.22 o 
   5  19   8      843.46      734.87     21.24 o 
   6  19   8      168.15      158.19     12.92 o 
   7  19   8      165.39      180.68     20.13 o 
  -9  20   8      522.16      533.45     22.33 o 
  -8  20   8      210.15      215.27     14.49 o 
  -7  20   8      247.06      204.76     21.00 o 
  -6  20   8       72.98      101.54     26.43 o 
  -5  20   8      172.82      204.35     12.58 o 
  -4  20   8      366.21      360.75     14.66 o 
  -3  20   8       13.58       22.61     13.65 o 
  -2  20   8      341.91      375.36     23.04 o 
  -1  20   8      364.46      414.93     11.74 o 
   0  20   8      351.62      458.98     10.88 o 
   1  20   8       44.36       93.25      9.57 o 
   2  20   8     1524.28     1297.46     24.24 o 
   3  20   8     2505.08     2349.21     39.13 o 
   4  20   8      220.46      258.73     13.37 o 
   5  20   8      345.04      334.07     14.90 o 
   6  20   8       14.73        2.57     10.41 o 
   7  20   8       85.51       64.55     17.26 o 
  -9  21   8        7.73       91.74     13.48 o 
  -8  21   8      360.35      307.15     15.51 o 
  -7  21   8       41.89       35.70     13.22 o 
  -6  21   8       26.35       21.52      9.85 o 
  -5  21   8        1.14       12.16      9.43 o 
  -4  21   8      567.12      676.46     19.97 o 
  -3  21   8     1322.26     1065.91     26.37 o 
  -2  21   8      790.70      833.65     22.27 o 
  -1  21   8       14.97       16.34      6.17 o 
   0  21   8        5.00        6.16      5.85 o 
   1  21   8      771.54      770.44     14.53 o 
   2  21   8      310.03      269.05     19.96 o 
   3  21   8      100.99       96.21      8.89 o 
   4  21   8       90.05      128.96     11.59 o 
   5  21   8       82.09       81.18     11.41 o 
   6  21   8        0.24        3.78      9.99 o 
   7  21   8      103.75      127.19     19.86 o 
  -9  22   8     1125.12     1078.91     28.73 o 
  -8  22   8       86.06      101.57     13.05 o 
  -7  22   8      238.67      261.65     14.39 o 
  -6  22   8        4.60       -0.72      9.12 o 
  -5  22   8      295.26      273.83     13.66 o 
  -4  22   8      674.07      663.62     25.64 o 
  -3  22   8        4.13       21.20     18.50 o 
  -2  22   8     3429.07     3018.09     60.62 o 
  -1  22   8     1279.02     1406.21     22.00 o 
   0  22   8      104.45      114.45      7.49 o 
   1  22   8       28.83       32.23     15.91 o 
   2  22   8     7118.57     7022.95    159.80 o 
   3  22   8     5365.17     5251.51     80.18 o 
   4  22   8      372.75      337.87     19.56 o 
   5  22   8      139.46      137.63     12.62 o 
   6  22   8        0.30        3.96      9.72 o 
   7  22   8      264.09      244.07     21.45 o 
  -8  23   8      300.13      292.14     15.85 o 
  -7  23   8      107.19      102.19     21.16 o 
  -6  23   8       54.56       48.67     11.86 o 
  -5  23   8      219.42      239.14     13.13 o 
  -4  23   8      280.39      270.36     17.47 o 
  -3  23   8      814.09      886.42     23.43 o 
  -2  23   8       93.59      121.66     21.12 o 
  -1  23   8       38.79       40.45      6.50 o 
   0  23   8       19.45        1.25      6.90 o 
   1  23   8      978.00      705.75     16.17 o 
   2  23   8       28.48      146.38     62.77 o 
   3  23   8      426.59      469.96     17.92 o 
   4  23   8      449.08      404.23     15.72 o 
   5  23   8      209.03      233.79     13.56 o 
   6  23   8       47.34       61.50     11.76 o 
   7  23   8        2.86       -9.80     10.34 o 
  -8  24   8        5.33       65.31     13.23 o 
  -7  24   8       64.45       68.21     11.84 o 
  -6  24   8       31.27       16.45     10.44 o 
  -5  24   8      163.41      124.06     12.31 o 
  -4  24   8      326.18      389.15     23.45 o 
  -3  24   8        6.70       57.86     10.61 o 
  -2  24   8      925.92     1000.20     25.48 o 
  -1  24   8      228.51      190.64      9.57 o 
   0  24   8      155.88      134.28      8.87 o 
   1  24   8      193.89      211.25     10.50 o 
   2  24   8      250.59      275.68     10.79 o 
   3  24   8      970.25      925.93     24.46 o 
   4  24   8       10.03       29.78     10.40 o 
   5  24   8      356.78      321.75     15.23 o 
   6  24   8       10.34       11.84     10.98 o 
   7  24   8      211.07      209.35     15.18 o 
  -8  25   8      741.00      690.39     32.41 o 
  -7  25   8      170.71      184.81     13.74 o 
  -6  25   8        6.28        2.36      9.86 o 
  -5  25   8      232.89      184.93     12.67 o 
  -4  25   8      898.81      855.88     23.33 o 
  -3  25   8     1814.72     1692.65     37.66 o 
  -2  25   8     1114.92     1157.77     28.34 o 
  -1  25   8       17.56       37.32      7.89 o 
   0  25   8       70.79       75.42     13.71 o 
   1  25   8      919.97      848.94     18.27 o 
   2  25   8        1.80        9.14      8.20 o 
   3  25   8      353.03      358.77     15.07 o 
   4  25   8      891.95      889.75     24.05 o 
   5  25   8      307.28      318.45     15.21 o 
   6  25   8      160.22      174.54     14.15 o 
   7  25   8       15.53       12.01     15.98 o 
  -8  26   8      173.00      158.04     14.39 o 
  -7  26   8       24.00       39.15     11.81 o 
  -6  26   8      114.81       85.04     16.31 o 
  -5  26   8        0.05        0.82      9.34 o 
  -4  26   8      213.28      218.74     18.43 o 
  -3  26   8       51.74       75.25     11.35 o 
  -2  26   8        2.90        7.39      9.03 o 
  -1  26   8      221.24      253.48     10.55 o 
   0  26   8      863.27      763.34     17.14 o 
   1  26   8     1936.73     2000.14     34.35 o 
   2  26   8      468.63      372.51     15.33 o 
   3  26   8       76.21       74.37     11.46 o 
   4  26   8      427.42      459.15     17.00 o 
   5  26   8       99.89       97.10     12.11 o 
   6  26   8        4.28        9.76     10.60 o 
   7  26   8      105.44      122.53     18.31 o 
  -7  27   8       58.08       48.59     22.76 o 
  -6  27   8      172.87      172.60     13.13 o 
  -5  27   8       46.46       68.07     12.20 o 
  -4  27   8       31.54       52.11     10.49 o 
  -3  27   8      261.31      207.86     21.00 o 
  -2  27   8       34.92       53.29     10.37 o 
  -1  27   8     1506.85     1633.88     29.24 o 
   0  27   8      175.66      179.61      9.89 o 
   1  27   8      189.20      218.10     10.62 o 
   2  27   8      225.51      175.15     12.55 o 
   3  27   8      332.74      286.13     14.56 o 
   4  27   8      518.21      544.90     20.71 o 
   5  27   8       15.41       15.60     11.26 o 
   6  27   8      559.86      552.31     19.65 o 
   7  27   8      100.19       85.25     18.04 o 
  -7  28   8        5.66      -13.41     13.41 o 
  -6  28   8        9.97       20.81     19.55 o 
  -5  28   8       43.43       72.74     11.73 o 
  -4  28   8       74.67       63.20     11.29 o 
  -3  28   8       57.15       60.82     10.74 o 
  -2  28   8       17.35       14.54      9.94 o 
  -1  28   8        8.23       81.63      9.02 o 
   0  28   8        2.26        6.70      7.43 o 
   1  28   8      484.85      491.97     13.84 o 
   2  28   8      417.93      449.85     23.39 o 
   3  28   8      428.61      415.39     16.44 o 
   4  28   8       24.79       32.86     14.82 o 
   5  28   8       20.57       20.26     11.01 o 
   6  28   8        0.45       23.75     12.06 o 
   7  28   8        2.42        0.63     15.26 o 
  -7  29   8       17.95       10.79     12.02 o 
  -6  29   8      437.19      387.01     16.76 o 
  -5  29   8     1421.30     1432.68     33.62 o 
  -4  29   8      447.92      362.65     23.42 o 
  -3  29   8       24.21       42.14     10.88 o 
  -2  29   8      105.82       84.67     14.49 o 
  -1  29   8     1939.55     1800.84     31.72 o 
   0  29   8      199.59      248.20     10.86 o 
   1  29   8       37.26       55.27     11.02 o 
   2  29   8      479.69      428.06     18.89 o 
   3  29   8       46.31       48.23     12.40 o 
   4  29   8       15.25       18.60     10.51 o 
   5  29   8       35.12       30.21     11.58 o 
   6  29   8      565.82      569.38     28.68 o 
  -7  30   8       32.23       26.91     16.10 o 
  -6  30   8      242.44      221.39     14.37 o 
  -5  30   8       84.97       89.31     12.70 o 
  -4  30   8      324.10      325.38     15.10 o 
  -3  30   8        0.81        3.72     10.65 o 
  -2  30   8      154.58      198.27     13.26 o 
  -1  30   8      233.26      286.79     11.58 o 
   0  30   8      319.89      278.19     14.57 o 
   1  30   8       54.95       80.23     11.85 o 
   2  30   8        0.68       11.43     10.15 o 
   3  30   8       43.63       59.03     11.32 o 
   4  30   8        1.19       12.26     10.65 o 
   5  30   8      172.59      155.72     13.55 o 
   6  30   8       26.89       67.42     18.37 o 
  -6  31   8       78.65      101.28     18.03 o 
  -5  31   8      133.49      134.63     12.75 o 
  -4  31   8       98.02      116.53     12.66 o 
  -3  31   8       86.34       77.00     11.44 o 
  -2  31   8       23.81       37.91     10.63 o 
  -1  31   8      216.37      188.71     10.30 o 
   0  31   8      814.21      824.03     23.22 o 
   1  31   8        1.39       30.44     11.14 o 
   2  31   8      218.04      222.06     13.52 o 
   3  31   8       62.53       55.29     11.72 o 
   4  31   8       14.04       27.84     10.94 o 
   5  31   8      200.73      191.10     14.62 o 
   6  31   8      297.88      272.62     22.25 o 
  -6  32   8      339.63      308.70     16.73 o 
  -5  32   8       41.38       44.68     12.18 o 
  -4  32   8      203.36      192.72     13.92 o 
  -3  32   8        1.48        4.09      9.67 o 
  -2  32   8        7.03       15.40     10.16 o 
  -1  32   8      129.42      138.89     12.26 o 
   0  32   8      399.70      383.67     16.06 o 
   1  32   8     1260.06     1255.42     30.63 o 
   2  32   8      126.22      146.71     12.70 o 
   3  32   8        3.24        9.86     15.13 o 
   4  32   8      223.12      212.04     14.16 o 
   5  32   8      565.41      536.88     27.24 o 
  -6  33   8        0.78       14.55     16.10 o 
  -5  33   8       64.56       67.41     23.19 o 
  -4  33   8        1.84       10.78     10.19 o 
  -3  33   8       46.93       51.51     11.20 o 
  -2  33   8       92.38       71.01     11.87 o 
  -1  33   8       36.27       66.41     10.24 o 
   0  33   8      276.34      244.86     13.81 o 
   1  33   8        1.68       31.27     11.41 o 
   2  33   8        3.49       -0.83      9.86 o 
   3  33   8        1.03       -3.05      9.61 o 
   4  33   8        3.03        3.20     10.81 o 
   5  33   8        9.94       31.63     16.34 o 
  -5  34   8       46.50       73.59     20.03 o 
  -4  34   8      113.97       89.06     12.42 o 
  -3  34   8        0.52       11.43     11.16 o 
  -2  34   8        7.06       14.71     10.50 o 
  -1  34   8       61.13       76.79     11.91 o 
   0  34   8      155.19      147.84     13.10 o 
   1  34   8      577.80      565.48     19.38 o 
   2  34   8        2.84        7.69     10.16 o 
   3  34   8       36.96       51.30     12.45 o 
   4  34   8      102.84       87.73     12.74 o 
  -5  35   8      338.29      371.97     24.16 o 
  -4  35   8        3.07        3.91     10.37 o 
  -3  35   8       28.97       36.62     11.20 o 
  -2  35   8      130.36      112.37     13.01 o 
  -1  35   8       64.05       67.55     12.08 o 
   0  35   8      157.43      177.30     13.30 o 
   1  35   8       19.63       27.57     11.35 o 
   2  35   8       83.48       78.63     14.79 o 
   3  35   8        1.55        5.65     14.96 o 
   4  35   8       92.19      125.57     18.58 o 
  -4  36   8       18.10        8.24     11.78 o 
  -3  36   8        8.52        3.42     15.19 o 
  -2  36   8      340.44      334.12     15.94 o 
  -1  36   8      123.49      125.82     12.92 o 
   0  36   8      115.10      111.04     12.87 o 
   1  36   8       11.88       17.59     11.03 o 
   2  36   8       21.84       30.85     11.21 o 
   3  36   8      227.42      201.58     14.30 o 
  -3  37   8      127.40      111.99     16.65 o 
  -2  37   8       29.14       36.26     12.66 o 
  -1  37   8      317.46      280.68     15.10 o 
   0  37   8       45.53       54.70     11.58 o 
   1  37   8      323.39      317.70     16.21 o 
   2  37   8      165.54      205.80     14.94 o 
  -2  38   8       25.62       28.07     11.89 o 
  -1  38   8      125.72      145.49     13.71 o 
   0  38   8      103.47       97.84     12.91 o 
   1  38   8       20.26       32.33     11.67 o 
   2  38   8        7.10       32.89     17.50 o 
  -1  39   8       94.68      110.31     19.45 o 
   0  39   8        2.82       28.35     17.68 o 
 -10   1   9        0.48       -5.63     10.85 o 
  -9   1   9      100.48      116.67     17.03 o 
  -8   1   9     1109.98     1002.93     25.76 o 
  -7   1   9      520.94      582.48     17.60 o 
  -6   1   9      172.38      203.54     11.78 o 
  -5   1   9        0.82       -0.49     10.56 o 
  -4   1   9      563.04      491.32     16.47 o 
  -3   1   9     1427.16     1304.04     23.54 o 
  -2   1   9      132.00       66.87      7.52 o 
  -1   1   9     2718.56     3131.94     42.58 o 
   0   1   9     1118.68      898.92     15.69 o 
   1   1   9     1363.71     1590.32     24.05 o 
   2   1   9     2628.24     2626.17     36.65 o 
   3   1   9     1070.19     1023.54     17.42 o 
   4   1   9     2352.08     2562.92     36.15 o 
   5   1   9      781.03      757.98     14.68 o 
   6   1   9      113.73      117.81      7.86 o 
   7   1   9        0.31        3.71      9.52 o 
   8   1   9      483.40      470.89     23.09 o 
   9   1   9       32.68       29.05     12.18 o 
 -10   2   9       93.14       78.35     13.16 o 
  -9   2   9      105.92      143.63     12.88 o 
  -8   2   9       27.06       45.40     14.52 o 
  -7   2   9      571.88      484.23     16.15 o 
  -6   2   9      921.33      855.04     21.81 o 
  -5   2   9      365.77      446.97     12.15 o 
  -4   2   9      408.03      249.32      9.50 o 
  -3   2   9     1495.52     1890.18     31.64 o 
  -2   2   9     2676.36     2294.79     38.70 o 
  -1   2   9     2317.77     2579.51     41.15 o 
   0   2   9      420.93      437.52     10.35 o 
   1   2   9     3724.27     3417.04     46.17 o 
   2   2   9      698.60      805.34     14.76 o 
   3   2   9        8.24       11.85      6.00 o 
   4   2   9       94.19      103.15      7.29 o 
   5   2   9     1008.79      986.51     19.77 o 
   6   2   9      417.28      408.40     11.09 o 
   7   2   9        6.77        5.74     15.71 o 
   8   2   9       47.75       53.12     11.55 o 
   9   2   9      320.53      291.94     15.78 o 
 -10   3   9       24.07       30.05     11.40 o 
  -9   3   9        8.14       16.28     15.17 o 
  -8   3   9      152.85      139.25     16.94 o 
  -7   3   9        0.20       35.57      9.90 o 
  -6   3   9     1960.89     1793.66     31.04 o 
  -5   3   9     1832.69     1886.63     27.65 o 
  -4   3   9      101.40      100.47      8.04 o 
  -3   3   9       58.28       83.26      7.91 o 
  -2   3   9        0.08       39.51     16.43 o 
  -1   3   9      147.12      165.42     13.34 o 
   0   3   9       83.55      146.73      8.32 o 
   1   3   9       65.35       85.90      7.88 o 
   2   3   9     1325.09     1383.91     21.65 o 
   3   3   9       91.75       68.80      6.67 o 
   4   3   9      820.22      780.27     20.96 o 
   5   3   9       74.93       74.91      7.30 o 
   6   3   9      239.08      235.07      8.94 o 
   7   3   9      175.01      182.86     12.93 o 
   8   3   9       46.60       62.54     11.78 o 
   9   3   9       81.03       73.30     17.83 o 
 -10   4   9      134.23       89.19     17.35 o 
  -9   4   9      250.93      293.89     21.36 o 
  -8   4   9        8.96       11.92     14.07 o 
  -7   4   9     1740.76     1617.51     35.97 o 
  -6   4   9     1287.91     1244.61     23.40 o 
  -5   4   9       43.43       52.28      6.87 o 
  -4   4   9      149.87      258.87      9.75 o 
  -3   4   9     1501.57     1845.27     31.04 o 
  -2   4   9     3357.37     2979.67     46.70 o 
  -1   4   9     1506.41     1523.03     26.61 o 
   0   4   9      127.89       95.69      7.83 o 
   1   4   9       82.72       84.56      7.62 o 
   2   4   9     1393.95     1434.67     26.36 o 
   3   4   9      618.84      514.60     13.02 o 
   4   4   9        4.23        9.83      6.01 o 
   5   4   9     1567.00     1507.26     23.55 o 
   6   4   9      259.17      240.12      9.22 o 
   7   4   9       44.62       41.70      8.55 o 
   8   4   9        9.13       -5.59      9.78 o 
   9   4   9      585.88      570.82     28.29 o 
 -10   5   9      119.03      132.77     20.52 o 
  -9   5   9      197.48      218.98     20.28 o 
  -8   5   9      328.52      308.47     21.03 o 
  -7   5   9       45.37      121.41     11.87 o 
  -6   5   9     1234.85      931.97     25.01 o 
  -5   5   9     1306.58     1436.69     29.37 o 
  -4   5   9        5.41       20.04      6.24 o 
  -3   5   9      483.00      439.88     11.93 o 
  -2   5   9        0.67       40.45      7.21 o 
  -1   5   9      591.63      808.37     16.86 o 
   0   5   9       94.28       87.75      7.56 o 
   1   5   9      936.80     1149.87     21.64 o 
   2   5   9     3222.81     3080.57     48.33 o 
   3   5   9     1456.65     1465.40     26.13 o 
   4   5   9      833.23      865.32     18.11 o 
   5   5   9       96.67      111.26      7.71 o 
   6   5   9      160.00      153.55      9.65 o 
   7   5   9      108.58      100.59      9.61 o 
   8   5   9      178.21      199.15     19.00 o 
   9   5   9       30.30       71.45     17.98 o 
 -10   6   9        9.07       16.94     16.61 o 
  -9   6   9      501.53      507.66     17.74 o 
  -8   6   9       71.98      109.45     12.12 o 
  -7   6   9      863.42      853.28     22.75 o 
  -6   6   9      487.82      409.06     12.04 o 
  -5   6   9     1809.74     1749.07     30.28 o 
  -4   6   9     2059.22     2109.87     30.30 o 
  -3   6   9       10.29       26.63      7.03 o 
  -2   6   9      325.74      320.88     10.37 o 
  -1   6   9       45.56      127.02     13.49 o 
   0   6   9     1606.91     1765.44     30.04 o 
   1   6   9     7841.25     7959.54    115.89 o 
   2   6   9        8.63       11.76      6.93 o 
   3   6   9      418.99      458.08     12.53 o 
   4   6   9        1.16       22.49      7.44 o 
   5   6   9      560.93      594.84     14.78 o 
   6   6   9        3.36        5.45      8.78 o 
   7   6   9      424.65      417.04     16.11 o 
   8   6   9      397.53      404.08     25.54 o 
 -10   7   9        2.95       21.84     16.58 o 
  -9   7   9      257.68      250.53     19.24 o 
  -8   7   9     1373.02     1309.89     31.18 o 
  -7   7   9       38.23       72.10     23.52 o 
  -6   7   9        7.18       21.39      8.75 o 
  -5   7   9        0.01       60.90      8.12 o 
  -4   7   9        1.83       46.42     11.19 o 
  -3   7   9      951.66      743.88     16.01 o 
  -2   7   9      612.83      646.52     14.63 o 
  -1   7   9     3022.43     3437.66     53.10 o 
   0   7   9     1984.57     1482.90     26.16 o 
   1   7   9       10.40       70.02     26.08 o 
   2   7   9      205.08      218.24     10.94 o 
   3   7   9     2146.67     2097.51     34.84 o 
   4   7   9     2302.49     2209.25     36.58 o 
   5   7   9       33.89       35.28      7.94 o 
   6   7   9        8.36       14.85     12.49 o 
   7   7   9       17.08       30.39     10.10 o 
   8   7   9       81.27       92.75     18.01 o 
 -10   8   9       95.58       99.30     13.02 o 
  -9   8   9       64.62       37.06     10.52 o 
  -8   8   9      130.75      208.35     13.64 o 
  -7   8   9       53.21       51.12     16.58 o 
  -6   8   9      206.54      251.53     12.76 o 
  -5   8   9     2593.18     2487.11     40.70 o 
  -4   8   9     2323.11     1990.95     28.89 o 
  -3   8   9      430.60      600.36     12.20 o 
  -2   8   9       66.75       55.82      7.57 o 
  -1   8   9      622.20      797.18     18.23 o 
   0   8   9      853.63     1022.81     27.27 o 
   1   8   9     1373.13     1064.52     20.52 o 
   2   8   9      313.62      364.20     12.48 o 
   3   8   9      449.32      448.46     12.45 o 
   4   8   9       21.97       23.48      7.41 o 
   5   8   9        6.85        8.16      7.22 o 
   6   8   9        4.13       10.00      9.49 o 
   7   8   9      554.33      481.02     17.40 o 
   8   8   9      976.15      870.35     35.28 o 
 -10   9   9      703.74      656.06     31.20 o 
  -9   9   9       54.71       80.12     11.24 o 
  -8   9   9      290.54      279.85     20.68 o 
  -7   9   9       50.87       44.64     11.01 o 
  -6   9   9     1613.90     1546.77     34.67 o 
  -5   9   9     1001.81     1004.53     19.96 o 
  -4   9   9        0.65       21.03      7.13 o 
  -3   9   9     2331.17     2164.68     30.97 o 
  -2   9   9     1089.48     1197.66     19.33 o 
  -1   9   9     1220.47     1199.26     22.25 o 
   0   9   9      260.18      370.52     11.26 o 
   1   9   9      314.06      300.99     10.50 o 
   2   9   9     2004.11     2357.03     38.39 o 
   3   9   9       32.97       23.00      7.38 o 
   4   9   9      112.70       92.80      8.26 o 
   5   9   9      177.11      178.46      9.73 o 
   6   9   9      710.81      643.71     19.45 o 
   7   9   9      206.38      187.61     12.91 o 
   8   9   9       22.01        4.18     15.86 o 
 -10  10   9        3.38       61.19     12.16 o 
  -9  10   9       36.15       65.81     12.12 o 
  -8  10   9       18.24        6.61     13.58 o 
  -7  10   9       16.72       17.39      9.71 o 
  -6  10   9       19.73       61.23     21.36 o 
  -5  10   9      167.62      284.28     10.40 o 
  -4  10   9       33.66        5.75      6.51 o 
  -3  10   9        3.39       62.70     10.34 o 
  -2  10   9       16.05       17.00      6.01 o 
  -1  10   9      979.54      896.43     18.15 o 
   0  10   9      491.14      419.94     11.83 o 
   1  10   9       38.47       35.16     12.90 o 
   2  10   9      205.40      279.97     18.07 o 
   3  10   9       11.18       30.27      7.30 o 
   4  10   9        0.23       -1.84      6.80 o 
   5  10   9        6.85       14.68      9.21 o 
   6  10   9        5.28       30.23     10.29 o 
   7  10   9      247.22      316.17     22.28 o 
   8  10   9      117.03      161.66     20.37 o 
 -10  11   9      709.78      685.32     21.70 o 
  -9  11   9       50.43       70.16     12.70 o 
  -8  11   9        0.07       11.93     10.03 o 
  -7  11   9       92.22      125.38     11.66 o 
  -6  11   9      672.22      522.27     23.49 o 
  -5  11   9     1565.66     1597.04     35.38 o 
  -4  11   9       31.58       43.34      7.53 o 
  -3  11   9     2129.08     2146.84     30.81 o 
  -2  11   9       21.12        5.12      5.55 o 
  -1  11   9      398.00      386.28     11.44 o 
   0  11   9      258.81      286.73     10.33 o 
   1  11   9     5594.13     5926.68     87.78 o 
   2  11   9     5179.13     4601.94     85.97 o 
   3  11   9       95.63       83.73      8.32 o 
   4  11   9       87.13       93.65      8.61 o 
   5  11   9      534.52      502.47     16.79 o 
   6  11   9     1467.73     1333.32     35.72 o 
   7  11   9      257.14      287.74     21.51 o 
   8  11   9      157.11      155.00     19.27 o 
 -10  12   9       17.94       68.19     12.26 o 
  -9  12   9       22.07       18.92     10.94 o 
  -8  12   9       74.11       99.64     12.22 o 
  -7  12   9       15.64        6.96      9.62 o 
  -6  12   9      116.88       95.12     10.72 o 
  -5  12   9      529.14      585.22     17.92 o 
  -4  12   9     1634.78     1584.45     28.00 o 
  -3  12   9      596.03      537.13     11.65 o 
  -2  12   9        2.11        1.67      5.55 o 
  -1  12   9      132.79      111.56      7.02 o 
   0  12   9       82.93       98.93      8.00 o 
   1  12   9      224.07      280.40     13.59 o 
   2  12   9      536.11      466.93     14.31 o 
   3  12   9      494.55      488.11     13.21 o 
   4  12   9       87.82       46.60      8.00 o 
   5  12   9       66.64       49.90     12.46 o 
   6  12   9      222.27      225.94     13.27 o 
   7  12   9      273.22      287.23     21.83 o 
   8  12   9      355.90      356.14     24.55 o 
 -10  13   9      305.40      312.29     15.60 o 
  -9  13   9        0.37       12.34     10.51 o 
  -8  13   9      211.20      236.97     14.25 o 
  -7  13   9       62.55       96.56     20.68 o 
  -6  13   9       94.10      106.14     11.20 o 
  -5  13   9      409.47      439.55     15.48 o 
  -4  13   9      289.20      352.26     11.20 o 
  -3  13   9      958.62     1040.46     17.60 o 
  -2  13   9        1.25       -3.29      6.11 o 
  -1  13   9      175.80      132.88      7.28 o 
   0  13   9      251.84      429.06     10.56 o 
   1  13   9     1303.24     1293.95     23.72 o 
   2  13   9      990.48      951.65     19.19 o 
   3  13   9        3.06       20.75      8.30 o 
   4  13   9      140.43      187.28      9.66 o 
   5  13   9       10.03        6.40      8.92 o 
   6  13   9      538.10      556.69     26.97 o 
   7  13   9       38.11       70.94     18.85 o 
   8  13   9      142.39      151.02     21.12 o 
 -10  14   9        6.16       -1.85     12.72 o 
  -9  14   9       19.58       13.61     10.77 o 
  -8  14   9      215.63      158.56     19.91 o 
  -7  14   9       10.96       22.15     21.69 o 
  -6  14   9        8.06       21.46      9.78 o 
  -5  14   9      815.04      748.46     20.78 o 
  -4  14   9     2447.69     2172.21     45.50 o 
  -3  14   9     1342.58     1407.00     25.56 o 
  -2  14   9        1.48       -1.77      6.28 o 
  -1  14   9      749.98      826.52     15.04 o 
   0  14   9     2369.36     2682.65     37.33 o 
   1  14   9     1387.82     1202.17     22.49 o 
   2  14   9      624.58      614.35     14.72 o 
   3  14   9      631.42      619.51     14.82 o 
   4  14   9        7.17       13.81      9.12 o 
   6  14   9      606.92      584.11     27.51 o 
   7  14   9     1049.31     1002.79     38.50 o 
  -9  15   9        1.65        9.71     10.92 o 
  -8  15   9      233.18      253.56     14.64 o 
  -7  15   9      200.69      199.79     13.38 o 
  -6  15   9       27.07       18.78      9.69 o 
  -5  15   9       26.86       51.52     10.24 o 
  -4  15   9      370.83      330.27     47.36 o 
  -3  15   9      583.02      640.17     18.87 o 
  -2  15   9       11.50       14.20      5.95 o 
  -1  15   9      542.15      509.72     11.41 o 
   0  15   9      843.89      885.98     15.78 o 
   1  15   9      119.49       65.70      6.61 o 
   2  15   9       48.75      110.06      8.56 o 
   3  15   9      276.79      303.71     10.86 o 
   4  15   9      818.89      776.09     21.32 o 
   5  15   9      321.58      352.96     14.66 o 
   6  15   9      190.24      198.31     19.24 o 
   7  15   9       55.96       50.75     17.59 o 
  -9  16   9      371.87      320.39     16.65 o 
  -8  16   9       49.42       51.33     12.14 o 
  -7  16   9      337.49      382.64     15.79 o 
  -6  16   9       13.40        6.03      9.26 o 
  -5  16   9      170.15      242.32     12.89 o 
  -4  16   9     1762.61     1532.05     34.39 o 
  -3  16   9      199.91      215.72     11.12 o 
  -2  16   9     1357.02     1354.91     21.39 o 
  -1  16   9       19.28       18.33      6.16 o 
   0  16   9     1691.09     1404.51     22.02 o 
   1  16   9      229.99      225.96      8.42 o 
   2  16   9      267.61      198.56      9.40 o 
   3  16   9     1494.53     1709.69     30.62 o 
   4  16   9       52.48       42.82      9.89 o 
   5  16   9      247.11      251.83     19.74 o 
   6  16   9       60.37       78.80     16.94 o 
   7  16   9       25.50       34.14     17.44 o 
  -9  17   9      160.55      165.45     14.34 o 
  -8  17   9      422.95      402.28     17.13 o 
  -7  17   9      412.79      491.89     17.61 o 
  -6  17   9       82.39       47.80     10.45 o 
  -5  17   9      130.75      172.75     11.74 o 
  -4  17   9        4.29       17.04     12.40 o 
  -3  17   9      451.52      373.37     14.70 o 
  -2  17   9       10.72       62.66      9.85 o 
  -1  17   9        0.29       13.09      6.77 o 
   0  17   9      306.82      298.75     10.24 o 
   1  17   9      243.86      317.27      9.36 o 
   2  17   9      154.20      134.61      8.77 o 
   3  17   9      290.78      345.49     11.69 o 
   4  17   9      617.69      585.78     18.30 o 
   5  17   9      428.94      338.82     21.86 o 
   6  17   9      369.08      322.39     21.98 o 
   7  17   9       45.80       44.30     17.68 o 
  -9  18   9      601.56      596.81     22.10 o 
  -8  18   9       56.23       65.23     11.99 o 
  -7  18   9      540.79      526.46     18.68 o 
  -6  18   9      133.32      158.46     12.07 o 
  -5  18   9       61.62       62.47     10.26 o 
  -4  18   9       96.88      100.08     10.87 o 
  -3  18   9      253.05      256.98     12.91 o 
  -2  18   9     2444.24     2602.74     36.49 o 
  -1  18   9     1580.40     1482.30     23.00 o 
   0  18   9      457.33      477.25     21.04 o 
   1  18   9      317.10      291.81      9.14 o 
   2  18   9      142.75      164.45      7.89 o 
   3  18   9      972.41      978.23     35.49 o 
   4  18   9       57.63       71.69     10.76 o 
   5  18   9      442.36      376.93     23.03 o 
   6  18   9      175.94      209.66     20.07 o 
   7  18   9        2.17      -12.34     13.77 o 
  -9  19   9        0.18       52.48     12.62 o 
  -8  19   9       33.10       46.51     12.05 o 
  -7  19   9       36.54       38.23     11.55 o 
  -6  19   9       91.14       88.67     11.39 o 
  -5  19   9       72.57       96.97     10.97 o 
  -4  19   9      390.68      437.01     15.79 o 
  -3  19   9     1140.11     1060.98     26.36 o 
  -2  19   9        5.59       42.79     12.11 o 
  -1  19   9      787.14      592.24     12.52 o 
   0  19   9     1316.00     1512.13     23.43 o 
   1  19   9       62.23       77.22      7.19 o 
   2  19   9      182.09      172.47      8.27 o 
   3  19   9       13.73       14.82      9.06 o 
   4  19   9      146.36      196.33     18.43 o 
   5  19   9       59.90       54.33     15.32 o 
   6  19   9       67.17       51.50     15.98 o 
   7  19   9       56.83       41.61     17.41 o 
  -9  20   9       79.97      136.89     20.31 o 
  -8  20   9        1.59       47.94     12.17 o 
  -7  20   9       44.66       71.31     12.15 o 
  -6  20   9        5.82        7.90      9.83 o 
  -5  20   9       91.95       71.84     10.55 o 
  -4  20   9       85.73       81.44     10.61 o 
  -3  20   9      419.13      463.23     16.20 o 
  -2  20   9     2226.02     2038.22     34.83 o 
  -1  20   9     1381.15     1407.11     22.17 o 
   0  20   9        0.70       43.22      6.98 o 
   1  20   9       75.66       94.67      7.41 o 
   2  20   9      377.98      333.00     11.40 o 
   3  20   9      171.26      181.47      9.80 o 
   4  20   9       10.21       31.18     15.32 o 
   5  20   9      352.02      389.65     23.18 o 
   6  20   9       10.26      -11.35     13.80 o 
   7  20   9       40.00       60.52     17.62 o 
  -8  21   9      901.57      890.10     24.83 o 
  -7  21   9      553.36      541.28     20.98 o 
  -6  21   9       30.06       39.91     10.71 o 
  -5  21   9       16.97       16.86      9.65 o 
  -4  21   9      230.13      216.53     12.82 o 
  -3  21   9      270.20      326.80     14.11 o 
  -2  21   9        1.70       35.96     10.06 o 
  -1  21   9     1923.73     1766.27     26.48 o 
   0  21   9     1961.91     2055.87     32.55 o 
   1  21   9      200.39      267.34      9.22 o 
   2  21   9        8.24        7.78      7.42 o 
   3  21   9      977.46      963.74     20.07 o 
   4  21   9     1888.88     1846.59     58.19 o 
   5  21   9       30.16       23.54     15.14 o 
   6  21   9      134.23      106.52     18.13 o 
  -8  22   9       34.39       50.51     12.36 o 
  -7  22   9      103.06      151.66     23.28 o 
  -6  22   9       56.30       42.30     14.59 o 
  -5  22   9        1.57        0.97      9.28 o 
  -4  22   9      106.55      107.90     13.01 o 
  -3  22   9      155.26      155.86     17.71 o 
  -2  22   9       15.54        2.50      7.05 o 
  -1  22   9        2.51       28.60      9.03 o 
   0  22   9      323.41      240.12     11.01 o 
   1  22   9      425.19      397.45     10.55 o 
   2  22   9        0.97       -6.31      8.24 o 
   3  22   9        5.89       20.26      7.83 o 
   4  22   9       29.12       43.28     15.71 o 
   5  22   9        3.09        7.83     14.46 o 
   6  22   9       57.11       58.99     17.47 o 
  -8  23   9      482.56      429.83     17.85 o 
  -7  23   9      577.28      617.93     20.40 o 
  -6  23   9       16.01        0.99      9.48 o 
  -5  23   9       25.17        2.29      9.35 o 
  -4  23   9      130.65      106.26     11.58 o 
  -3  23   9      922.61      975.26     27.73 o 
  -2  23   9        0.28       37.14      8.45 o 
  -1  23   9      838.64      753.24     17.04 o 
   0  23   9      298.15      296.49      9.63 o 
   1  23   9        0.22        4.51      7.42 o 
   2  23   9        1.75        6.57      7.54 o 
   3  23   9      240.59      236.01     15.22 o 
   4  23   9      771.97      798.28     22.70 o 
   5  23   9      138.92      131.28     19.12 o 
   6  23   9      194.82      178.83     20.55 o 
  -8  24   9        9.80        8.60     15.47 o 
  -7  24   9      495.19      489.73     20.37 o 
  -6  24   9      333.13      348.17     15.62 o 
  -5  24   9        7.37        8.07      9.48 o 
  -4  24   9      155.00      172.31     12.21 o 
  -3  24   9      746.28      698.89     20.66 o 
  -2  24   9     2043.05     2064.42     41.37 o 
  -1  24   9      764.33      817.51     18.07 o 
   0  24   9       15.58        7.97      7.55 o 
   1  24   9      236.72      298.63     11.31 o 
   2  24   9      251.41      241.50     10.55 o 
   3  24   9      116.28       99.26     11.73 o 
   4  24   9       38.40       27.18     10.91 o 
   5  24   9      456.81      458.47     25.48 o 
   6  24   9       93.79       71.99     18.76 o 
  -7  25   9       24.83       69.60     16.56 o 
  -6  25   9       16.25       45.03     11.32 o 
  -5  25   9      223.55      189.26     13.35 o 
  -4  25   9        7.47       29.12     10.47 o 
  -3  25   9      543.53      586.53     18.88 o 
  -2  25   9      103.00      161.57     10.19 o 
  -1  25   9       75.94      141.40      9.72 o 
   0  25   9       89.19       69.61     10.13 o 
   1  25   9       17.41       18.74      8.00 o 
   2  25   9      595.08      603.35     15.24 o 
   3  25   9       16.20        7.82     10.04 o 
   4  25   9        3.51        3.49      9.66 o 
   5  25   9        0.14       -7.50     13.86 o 
  -7  26   9      228.55      197.75     14.72 o 
  -6  26   9      337.07      330.55     15.67 o 
  -5  26   9        0.69       11.64      9.82 o 
  -4  26   9      209.94      188.65     13.10 o 
  -3  26   9       88.48      113.66     11.92 o 
  -2  26   9     1493.78     1324.65     25.14 o 
  -1  26   9      457.06      532.90     14.48 o 
   0  26   9      143.65      149.87      9.75 o 
   1  26   9       47.17       52.22      8.66 o 
   2  26   9      179.53      201.76     15.73 o 
   3  26   9      199.32      195.52     18.15 o 
   4  26   9       66.67       62.95     11.24 o 
   5  26   9      428.53      458.03     25.99 o 
  -7  27   9      216.79      203.25     14.86 o 
  -6  27   9      137.46      159.41     16.34 o 
  -5  27   9      291.25      276.99     14.49 o 
  -4  27   9      138.21      163.05     12.85 o 
  -3  27   9       15.82       32.01     10.98 o 
  -2  27   9      174.39      212.68     13.49 o 
  -1  27   9      180.33      169.10     10.54 o 
   0  27   9      431.27      485.93     13.86 o 
   1  27   9      407.87      352.76     12.12 o 
   2  27   9     1005.32      957.20     27.42 o 
   3  27   9      447.34      469.84     17.63 o 
   4  27   9       95.72       75.10     12.17 o 
   5  27   9      246.51      231.69     15.28 o 
  -7  28   9       78.56       55.50     17.59 o 
  -6  28   9       68.90       64.46     12.01 o 
  -5  28   9      341.19      295.40     15.30 o 
  -4  28   9     1352.68     1353.01     32.47 o 
  -3  28   9      428.41      388.91     16.58 o 
  -2  28   9      146.86      109.53     11.61 o 
  -1  28   9        0.11       12.12      8.07 o 
   0  28   9     1682.05     1650.43     29.82 o 
   1  28   9      789.99      807.47     22.04 o 
   2  28   9      104.97      130.97     12.22 o 
   3  28   9      474.23      432.47     22.96 o 
   4  28   9       52.29       54.31     12.40 o 
   5  28   9      138.40      131.21     13.34 o 
  -6  29   9       80.23       96.93     18.85 o 
  -5  29   9       80.87       75.04     12.68 o 
  -4  29   9       79.26      106.98     14.83 o 
  -3  29   9      350.12      389.84     16.17 o 
  -2  29   9       10.77       -6.70      8.74 o 
  -1  29   9      634.56      570.22     15.10 o 
   0  29   9      288.62      310.55     13.60 o 
   1  29   9       10.86       36.87     11.77 o 
   2  29   9        2.12        1.70     10.18 o 
   3  29   9      378.67      367.25     28.76 o 
   4  29   9      339.97      352.35     34.57 o 
   5  29   9      170.76      223.88     21.78 o 
  -6  30   9       27.81       47.49     12.23 o 
  -5  30   9      358.48      295.33     15.41 o 
  -4  30   9      818.63      860.69     24.35 o 
  -3  30   9      594.15      567.48     19.08 o 
  -2  30   9      230.13      227.89     13.80 o 
  -1  30   9      242.14      283.48     11.62 o 
   0  30   9      515.73      485.50     14.09 o 
   1  30   9      466.21      521.63     18.36 o 
   2  30   9        9.68       23.10     10.63 o 
   3  30   9      165.14      174.47     13.73 o 
   4  30   9        0.46        4.11     11.37 o 
   5  30   9       18.83       30.08     17.74 o 
  -6  31   9      803.74      826.80     34.35 o 
  -5  31   9      557.09      515.78     19.04 o 
  -4  31   9       98.17       86.87     13.05 o 
  -3  31   9      217.42      248.62     14.85 o 
  -2  31   9      101.96      121.64     12.16 o 
  -1  31   9      183.36      205.38     10.78 o 
   0  31   9        1.61        4.43     10.27 o 
   1  31   9      408.98      369.37     16.32 o 
   2  31   9      784.52      727.45     22.05 o 
   3  31   9       23.75       28.23     12.23 o 
   4  31   9       32.98       52.18     17.80 o 
   5  31   9      145.82      156.01     19.30 o 
  -5  32   9       22.08       44.39     12.38 o 
  -4  32   9       76.55       75.25     12.83 o 
  -3  32   9        7.28       20.98     10.66 o 
  -2  32   9       63.80       41.02     11.13 o 
  -1  32   9        8.36       21.94      8.69 o 
   0  32   9        2.75        2.66      9.85 o 
   1  32   9       33.62       77.30     15.59 o 
   2  32   9       56.45       83.05     12.44 o 
   3  32   9        0.52        9.90     10.95 o 
   4  32   9      192.61      279.40     22.16 o 
  -5  33   9      529.53      473.65     26.29 o 
  -4  33   9       14.64        9.35     10.95 o 
  -3  33   9      218.77      201.38     14.33 o 
  -2  33   9        0.91        9.19      8.36 o 
  -1  33   9       23.35       26.78      9.01 o 
   0  33   9       22.23       20.71     11.05 o 
   1  33   9      810.33      824.56     23.91 o 
   2  33   9      737.02      704.70     22.29 o 
   3  33   9        4.76       12.83     10.82 o 
   4  33   9      114.75      149.14     19.80 o 
  -4  34   9      202.69      190.30     21.57 o 
  -3  34   9       69.73       57.94     12.45 o 
  -2  34   9       91.32      108.56     10.22 o 
  -1  34   9      320.78      265.01     15.29 o 
   0  34   9      163.75      159.88     13.46 o 
   1  34   9       72.97       95.60     22.30 o 
   2  34   9        6.00       15.20     11.67 o 
   3  34   9       17.72       35.96     18.16 o 
  -3  35   9      139.53      116.16     13.20 o 
  -2  35   9        7.69       14.10      8.76 o 
  -1  35   9       64.89       71.10     15.97 o 
   0  35   9       21.38       15.58     21.86 o 
   1  35   9      311.78      352.39     16.80 o 
   2  35   9      177.51      183.34     20.10 o 
   3  35   9       45.86       41.16     17.29 o 
  -3  36   9       15.00      -11.80     14.76 o 
  -2  36   9       22.16       18.40     10.89 o 
  -1  36   9       96.37      108.03     14.49 o 
   0  36   9      164.58      138.37     14.33 o 
   1  36   9       42.84       49.29     16.76 o 
   2  36   9        5.30       -2.27     13.62 o 
  -1  37   9      673.55      644.35     29.96 o 
   0  37   9      346.99      376.36     24.55 o 
  -7   0  10     1641.05     1361.26     42.62 o 
  -6   0  10     2079.15     2269.13     63.62 o 
  -5   0  10      149.33       80.56     14.99 o 
  -4   0  10       34.21       60.16     13.71 o 
  -3   0  10     1060.27     1125.11     36.80 o 
  -2   0  10     2363.57     2305.78     64.16 o 
  -1   0  10     1901.86     2016.88     57.41 o 
   0   0  10     5295.85     6286.13    157.74 o 
   1   0  10      893.92      758.46     28.59 o 
   2   0  10      192.27      186.12     14.65 o 
   3   0  10      165.41      180.98     11.40 o 
   4   0  10      688.40      637.77     19.40 o 
   5   0  10     3853.60     3920.12     74.84 o 
   6   0  10      569.78      479.65     17.17 o 
   7   0  10      145.73      143.79     18.79 o 
   8   0  10      186.67      187.02     20.91 o 
  -8   1  10       95.57      124.83     16.88 o 
  -7   1  10       96.23      118.75     13.07 o 
  -6   1  10       28.65      109.53     10.91 o 
  -5   1  10       65.81       53.92      9.80 o 
  -4   1  10       38.13       51.21      9.74 o 
  -3   1  10       89.51       60.26      9.90 o 
  -2   1  10      182.57      242.45     12.09 o 
  -1   1  10     1756.68     1488.76     31.89 o 
   0   1  10      749.42      875.01     21.96 o 
   1   1  10      107.26      112.71     16.69 o 
   2   1  10       35.12       29.96      7.35 o 
   3   1  10        0.71       14.69      7.30 o 
   4   1  10       45.44       59.10      7.18 o 
   5   1  10        7.74       64.49      9.14 o 
   6   1  10      342.25      372.40     10.88 o 
   7   1  10       79.19       93.70     12.49 o 
   8   1  10       90.72       67.35     12.07 o 
  -7   2  10     1143.76     1087.77     25.77 o 
  -6   2  10      447.43      521.49     20.33 o 
  -5   2  10        0.70        4.60      8.34 o 
  -4   2  10       14.52       10.84      8.52 o 
  -3   2  10      319.76      352.28     16.80 o 
  -2   2  10      709.75      641.17     18.14 o 
  -1   2  10      223.34      357.21     13.74 o 
   0   2  10      697.91      730.62     16.09 o 
   1   2  10     2039.98     2017.40     33.72 o 
   2   2  10       13.42        9.33      8.22 o 
   3   2  10      839.81      766.92     16.89 o 
   4   2  10      132.33      138.54      9.01 o 
   5   2  10     1381.43     1296.30     24.39 o 
   6   2  10      263.13      269.10     11.50 o 
   7   2  10      128.09      129.73     17.98 o 
   8   2  10        4.04       30.14     16.43 o 
  -7   3  10       30.30       56.98     10.62 o 
  -6   3  10      590.77      517.96     16.41 o 
  -5   3  10      506.63      426.96     15.24 o 
  -4   3  10       57.68      151.52     10.84 o 
  -3   3  10       10.97       11.12      8.73 o 
  -2   3  10      265.87      492.03     12.84 o 
  -1   3  10     1674.76     1590.13     27.75 o 
   0   3  10     1219.32     1218.95     22.71 o 
   1   3  10       93.57      133.09     11.15 o 
   2   3  10      177.22      226.63      9.78 o 
   3   3  10      208.83      263.92     10.66 o 
   4   3  10      629.88      562.44     14.34 o 
   5   3  10       19.62       24.22      9.11 o 
   6   3  10     1089.14     1023.52     20.90 o 
   7   3  10      559.98      481.96     17.38 o 
   8   3  10        7.57        1.67     15.05 o 
  -6   4  10       22.33       55.58     10.54 o 
  -5   4  10      603.46      525.78     16.42 o 
  -4   4  10      565.48      627.54     17.94 o 
  -3   4  10      118.35       83.25      8.02 o 
  -2   4  10       24.90       47.65      7.52 o 
  -1   4  10        0.83       20.45      7.40 o 
   0   4  10       13.89       26.24      7.63 o 
   1   4  10      897.00     1028.98     20.27 o 
   2   4  10      797.39      864.51     18.09 o 
   3   4  10      776.85      812.65     17.47 o 
   4   4  10       54.31       66.65      8.57 o 
   5   4  10       10.74        8.17      7.62 o 
   6   4  10        2.85       16.95      8.19 o 
   7   4  10       87.58       71.18     11.29 o 
   8   4  10       87.35       79.39     18.73 o 
  -6   5  10      453.35      573.22     17.44 o 
  -5   5  10      522.05      461.05     15.44 o 
  -4   5  10      101.55       66.93      8.01 o 
  -3   5  10      739.43      873.82     17.98 o 
  -2   5  10        0.58        3.79     10.21 o 
  -1   5  10      829.26      740.67     16.24 o 
   0   5  10      442.51      546.90     13.69 o 
   1   5  10       47.67       51.22      7.94 o 
   2   5  10     1024.50     1036.77     20.49 o 
   3   5  10      490.88      478.96     13.15 o 
   4   5  10     1139.62     1020.29     20.52 o 
   5   5  10        3.37       15.42      7.66 o 
   6   5  10      320.83      321.65     11.89 o 
   7   5  10      479.67      506.48     18.19 o 
   8   5  10      140.82      164.70     20.67 o 
  -6   6  10       67.25      115.03     10.94 o 
  -5   6  10     1059.81      911.40     18.89 o 
  -4   6  10      219.38      257.93     10.04 o 
  -3   6  10      202.01      220.47      9.50 o 
  -2   6  10      367.24      337.52     10.98 o 
  -1   6  10      980.23      852.18     32.83 o 
   0   6  10      770.21     1051.97     20.51 o 
   1   6  10       10.83       20.21      7.19 o 
   2   6  10      285.48      369.08     11.76 o 
   3   6  10      222.74      234.69     10.31 o 
   4   6  10      145.36      136.09      9.23 o 
   5   6  10      177.00      181.83     10.10 o 
   6   6  10      330.10      281.59     13.78 o 
   7   6  10       53.71       71.58     11.94 o 
   8   6  10      146.08      119.24     18.88 o 
 -10   7  10      554.88      631.81     30.68 o 
  -9   7  10       60.96       61.11     18.10 o 
  -6   7  10       98.39      110.94     16.10 o 
  -5   7  10      188.26      172.16      9.37 o 
  -4   7  10     1033.39     1023.92     20.11 o 
  -3   7  10     1770.15     1739.66     29.87 o 
  -2   7  10      878.66      972.38     19.40 o 
  -1   7  10      167.48      269.67     10.21 o 
   0   7  10      787.38      850.22     17.79 o 
   1   7  10      738.07      886.84     18.39 o 
   2   7  10     2329.47     2237.99     38.63 o 
   3   7  10        3.82        6.96      7.15 o 
   4   7  10      598.58      585.42     14.66 o 
   5   7  10      187.52      183.18     10.06 o 
   6   7  10        9.59       14.60      9.75 o 
   7   7  10       14.97       22.55     10.47 o 
  -9   8  10      156.71      160.13     19.00 o 
  -8   8  10       61.16       40.53     15.05 o 
  -7   8  10       83.96       77.51     16.61 o 
  -6   8  10      235.69      253.98     18.52 o 
  -5   8  10       11.57       16.03      8.47 o 
  -4   8  10      737.50      730.53     16.23 o 
  -3   8  10       94.18       92.56      8.40 o 
  -2   8  10      716.78      572.42     14.11 o 
  -1   8  10       37.80       62.13     10.54 o 
   0   8  10      735.86      741.50     16.34 o 
   1   8  10        6.96       22.63      7.52 o 
   2   8  10      128.33      139.90      9.00 o 
   3   8  10      213.03      269.27     10.59 o 
   4   8  10       80.37       99.18      9.10 o 
   5   8  10      166.98      165.64     12.78 o 
   6   8  10       76.51       99.89     11.58 o 
   7   8  10       12.33       19.48     10.99 o 
  -9   9  10       86.28       94.93     17.44 o 
  -8   9  10       49.11       70.07     16.97 o 
  -7   9  10        3.02       -2.08     12.16 o 
  -6   9  10      164.73      145.17     16.82 o 
  -5   9  10       57.25       97.46      8.53 o 
  -4   9  10      394.81      551.74     14.02 o 
  -3   9  10      589.75      442.31     12.40 o 
  -2   9  10      477.38      657.75     15.21 o 
  -1   9  10      729.41      728.82     16.19 o 
   0   9  10       27.20       58.95      7.63 o 
   1   9  10      725.24      735.80     16.31 o 
   2   9  10     2506.86     2429.60     39.68 o 
   3   9  10      251.34      297.17     10.97 o 
   4   9  10      314.47      375.43     12.26 o 
   5   9  10      288.66      283.17     16.26 o 
   6   9  10        1.34        0.79      9.64 o 
   7   9  10      260.79      237.79     20.91 o 
  -9  10  10      383.57      357.24     23.42 o 
  -8  10  10      195.05      194.35     13.86 o 
  -7  10  10       91.83       97.28     18.38 o 
  -6  10  10       14.33       14.59     11.05 o 
  -5  10  10     1118.78      917.93     33.75 o 
  -4  10  10     2354.02     2409.88     39.22 o 
  -3  10  10       27.12       24.89      8.79 o 
  -2  10  10      494.77      613.28     14.69 o 
  -1  10  10      330.19      336.94     11.20 o 
   0  10  10       36.30       31.86      7.54 o 
   1  10  10        0.90        7.01      7.08 o 
   2  10  10     1248.93     1323.82     24.48 o 
   3  10  10     3125.11     3194.46     50.36 o 
   4  10  10     1269.73     1211.37     29.60 o 
   5  10  10        0.51       10.46      9.52 o 
   6  10  10       81.02       93.26     13.99 o 
   7  10  10      446.24      412.21     25.15 o 
  -9  11  10       18.07       41.11     12.18 o 
  -8  11  10        6.94        1.00     10.15 o 
  -7  11  10      253.83      214.34     14.50 o 
  -6  11  10      109.81       79.23     10.68 o 
  -5  11  10       45.65       99.05     15.74 o 
  -4  11  10      446.02      361.33     11.60 o 
  -3  11  10      476.23      510.93     13.44 o 
  -2  11  10       60.49       40.42      7.94 o 
  -1  11  10       20.36       53.39      7.84 o 
   0  11  10        3.05        7.63      6.89 o 
   1  11  10       27.33       29.79      7.62 o 
   2  11  10       24.42       37.40      7.89 o 
   3  11  10       25.03       70.76     12.07 o 
   4  11  10       25.01       48.95      8.40 o 
   5  11  10        0.01        2.11     13.80 o 
   6  11  10        0.15       -1.27     15.88 o 
   7  11  10        0.99       16.49     16.46 o 
  -9  12  10      214.31      234.68     17.82 o 
  -8  12  10      113.18      148.92     12.89 o 
  -7  12  10       34.34       20.23     10.83 o 
  -6  12  10      175.69      196.45     14.41 o 
  -5  12  10      682.12      517.23     17.10 o 
  -4  12  10     1098.02     1156.93     22.08 o 
  -3  12  10        5.78       43.82     13.40 o 
  -2  12  10      791.37      828.97     17.58 o 
  -1  12  10       48.21       80.78      8.08 o 
   0  12  10       95.39       47.53      7.80 o 
   1  12  10      330.90      338.73     11.32 o 
   2  12  10      281.00      301.21     11.10 o 
   3  12  10     2625.04     2486.06     40.60 o 
   4  12  10      969.80     1016.85     22.13 o 
   5  12  10      165.20      173.87     22.58 o 
   6  12  10      272.82      269.57     14.18 o 
   7  12  10      670.13      694.33     31.45 o 
  -9  13  10       65.83       49.40     12.62 o 
  -8  13  10        3.77        5.97     14.31 o 
  -7  13  10       51.68       80.18     12.06 o 
  -6  13  10        0.74        6.44      9.61 o 
  -5  13  10       27.13       41.41     10.41 o 
  -4  13  10      652.37      660.23     19.28 o 
  -3  13  10     1737.88     1808.97     30.99 o 
  -2  13  10      367.29      410.72     13.30 o 
  -1  13  10      184.34      156.23      9.27 o 
   0  13  10      753.56      682.23     15.69 o 
   1  13  10     1022.07     1113.70     21.56 o 
   2  13  10     1330.87     1262.99     23.70 o 
   3  13  10        1.03       15.34     12.42 o 
   4  13  10       18.48       11.58     13.60 o 
   5  13  10       36.31       31.73      9.99 o 
   6  13  10        6.94       23.48     16.43 o 
   7  13  10       74.12      108.28     21.18 o 
  -9  14  10       58.03       56.26     12.57 o 
  -8  14  10       28.65       40.29     11.84 o 
  -7  14  10      114.20      114.55     17.68 o 
  -6  14  10       20.23       16.82      9.66 o 
  -5  14  10        2.14       -3.78      8.52 o 
  -4  14  10      210.56      239.07     10.44 o 
  -3  14  10       21.68       70.91     17.09 o 
  -2  14  10      796.77      953.04     19.41 o 
  -1  14  10       24.56       20.39      7.45 o 
   0  14  10      509.66      484.21     27.39 o 
   1  14  10      797.97      911.43     18.89 o 
   2  14  10       73.46       61.52      8.46 o 
   3  14  10        3.63        8.93      7.81 o 
   4  14  10       57.29       60.69      8.82 o 
   5  14  10      219.72      192.13     12.96 o 
   6  14  10      205.85      186.75     19.39 o 
   7  14  10       68.17       51.53     16.73 o 
  -9  15  10       52.31       37.70     19.34 o 
  -8  15  10       64.67       66.74     12.29 o 
  -7  15  10        2.01       14.93     13.68 o 
  -6  15  10      183.89      189.05     12.75 o 
  -5  15  10       72.43       68.41     10.73 o 
  -4  15  10      663.11      686.62     16.26 o 
  -3  15  10     2751.42     2417.87     39.41 o 
  -2  15  10      398.05      481.62     13.18 o 
  -1  15  10      497.80      429.21     12.45 o 
   0  15  10       30.30       38.57      7.78 o 
   1  15  10     1112.09     1090.11     21.34 o 
   2  15  10      837.86      849.81     22.94 o 
   3  15  10       12.64        9.72      7.55 o 
   4  15  10      155.94      182.92     12.21 o 
   5  15  10        5.78       27.26     10.24 o 
   6  15  10       36.35       71.42     17.47 o 
  -9  16  10       30.59       37.19     13.14 o 
  -8  16  10       62.64       70.54     12.39 o 
  -7  16  10      167.64      126.82     12.62 o 
  -6  16  10      338.70      380.95     15.82 o 
  -5  16  10      352.36      330.43     14.44 o 
  -4  16  10      204.68      249.10     13.11 o 
  -3  16  10      218.51      240.30     13.41 o 
  -2  16  10       36.59       38.62      7.66 o 
  -1  16  10      293.27      275.77     10.76 o 
   0  16  10       49.58       46.34     12.93 o 
   1  16  10      435.40      430.36     12.67 o 
   2  16  10     1023.68     1035.03     20.73 o 
   3  16  10      863.58      819.97     17.98 o 
   4  16  10      664.87      673.95     19.97 o 
   5  16  10     1216.82     1268.04     44.36 o 
   6  16  10      729.83      791.40     33.72 o 
  -9  17  10        1.84       10.99     16.52 o 
  -8  17  10      200.42      188.05     14.60 o 
  -7  17  10       18.10       18.87     10.51 o 
  -6  17  10      210.54      176.57     13.18 o 
  -5  17  10      526.38      556.88     18.49 o 
  -4  17  10      197.71      267.83     13.58 o 
  -3  17  10     1509.74     1382.96     25.77 o 
  -2  17  10       16.68       13.16      7.31 o 
  -1  17  10     3102.98     3097.37     48.84 o 
   0  17  10     1157.47     1112.04     29.05 o 
   1  17  10      224.01      225.51     10.19 o 
   2  17  10        4.21       31.79      8.23 o 
   3  17  10       56.26       70.65      8.68 o 
   4  17  10      508.75      546.73     17.91 o 
   5  17  10        0.17        3.88     15.71 o 
   6  17  10      392.62      378.21     24.88 o 
  -8  18  10       61.41       94.85     13.07 o 
  -7  18  10        5.76       15.36     10.17 o 
  -6  18  10       14.99       38.58     11.06 o 
  -5  18  10      343.36      259.99     13.38 o 
  -4  18  10     1086.80     1081.28     29.17 o 
  -3  18  10       35.11       51.39      8.33 o 
  -2  18  10      334.92      295.75      9.49 o 
  -1  18  10       40.83      114.88     28.50 o 
   0  18  10      976.09      844.37     18.04 o 
   1  18  10      221.72      222.59     15.20 o 
   2  18  10      750.79      761.17     17.14 o 
   3  18  10      479.33      476.54     23.13 o 
   4  18  10       42.05       61.07     19.06 o 
   5  18  10       99.62      104.78     17.86 o 
   6  18  10       40.09       21.95     16.31 o 
  -8  19  10      344.15      351.67     16.62 o 
  -7  19  10       93.90      100.99     13.16 o 
  -6  19  10       13.17       -5.65      9.16 o 
  -5  19  10      245.16      272.43     13.82 o 
  -4  19  10      303.38      268.00     22.37 o 
  -3  19  10       12.00       15.38      7.75 o 
  -2  19  10      404.66      389.72     16.83 o 
  -1  19  10     2593.82     2451.45     39.96 o 
   0  19  10     1070.92     1083.34     21.39 o 
   1  19  10      138.00      138.80      9.37 o 
   2  19  10       17.37       13.45      7.38 o 
   3  19  10        1.59        2.16      9.11 o 
   4  19  10      450.76      445.57     25.42 o 
   5  19  10       36.58       34.41     16.85 o 
   6  19  10      279.62      247.98     21.57 o 
  -8  20  10       24.85       29.88     11.98 o 
  -7  20  10      649.46      681.43     21.33 o 
  -6  20  10      291.17      259.22     14.24 o 
  -5  20  10       18.34       38.17     10.68 o 
  -4  20  10      169.91      200.20     13.03 o 
  -3  20  10      231.89      223.16     10.65 o 
  -2  20  10     1052.02     1099.23     21.92 o 
  -1  20  10       40.73       49.50      8.36 o 
   0  20  10     2323.40     2153.90     35.96 o 
   1  20  10      789.97      859.04     18.38 o 
   2  20  10        0.71        1.65      7.43 o 
   3  20  10       48.31       47.95     11.41 o 
   4  20  10      235.62      225.46     20.19 o 
   5  20  10      262.68      234.93     21.36 o 
   6  20  10       11.05        4.66     15.74 o 
  -8  21  10       33.98       50.27     17.62 o 
  -7  21  10       68.17      102.12     13.49 o 
  -6  21  10       28.34       65.65     12.10 o 
  -5  21  10        7.34       16.94     10.46 o 
  -4  21  10      271.09      250.43     13.84 o 
  -3  21  10       15.78       33.78      8.53 o 
  -2  21  10       38.99       86.15      9.36 o 
  -1  21  10       11.00       14.55      6.85 o 
   0  21  10        3.97       40.38     14.87 o 
   1  21  10       10.77       18.31      7.78 o 
   2  21  10      151.18      161.65     12.04 o 
   3  21  10       62.35       61.70     10.84 o 
   4  21  10        0.83       -0.87     14.34 o 
   5  21  10       25.66       37.07     17.26 o 
  -8  22  10       35.67       37.01     19.18 o 
  -7  22  10     1226.64     1161.71     29.47 o 
  -6  22  10      880.36      845.53     23.75 o 
  -5  22  10        0.58       11.71     14.49 o 
  -4  22  10       15.02       21.03     10.16 o 
  -3  22  10      218.09      169.29     11.06 o 
  -2  22  10     1237.24     1275.13     24.51 o 
  -1  22  10       97.05       93.93      9.87 o 
   0  22  10      707.42      660.78     15.90 o 
   1  22  10      611.47      637.64     15.60 o 
   2  22  10        7.19       23.73      9.79 o 
   3  22  10       32.33       42.17     10.33 o 
   4  22  10      362.75      363.64     24.22 o 
   5  22  10      715.62      707.23     31.84 o 
  -7  23  10        4.49       76.54     13.18 o 
  -6  23  10      137.66      201.61     17.52 o 
  -5  23  10       36.90       30.83     10.31 o 
  -4  23  10       84.52      115.56     11.75 o 
  -3  23  10       98.87      101.93     10.68 o 
  -2  23  10      597.86      533.86     14.56 o 
  -1  23  10      984.74     1018.04     21.08 o 
   0  23  10      206.08      199.36      8.87 o 
   1  23  10       34.04       41.28     10.71 o 
   2  23  10       95.62      115.70     11.83 o 
   3  23  10       95.07       96.03     17.80 o 
   4  23  10       78.09       92.78     18.28 o 
   5  23  10       40.66       55.17     17.06 o 
  -7  24  10      255.59      231.39     15.24 o 
  -6  24  10      368.99      384.15     26.06 o 
  -5  24  10       12.56       46.33     11.09 o 
  -4  24  10      356.05      300.09     14.55 o 
  -3  24  10       83.04      102.76      9.45 o 
  -2  24  10      475.75      501.30     14.34 o 
  -1  24  10      275.91      332.11     12.12 o 
   0  24  10      292.01      319.82     10.16 o 
   1  24  10      602.19      561.53     20.03 o 
   2  24  10       90.42       51.14     12.10 o 
   3  24  10       79.63       63.00     16.34 o 
   4  24  10       28.81       15.74     14.93 o 
   5  24  10      265.58      267.90     22.46 o 
  -7  25  10       73.04       56.51     18.43 o 
  -6  25  10      104.93       83.15     12.49 o 
  -5  25  10      132.33      161.91     13.17 o 
  -4  25  10        1.48       20.08     10.54 o 
  -3  25  10       46.44       37.69      9.33 o 
  -2  25  10      503.59      489.63     14.17 o 
  -1  25  10     1700.55     1590.49     35.07 o 
   0  25  10     1802.37     1738.09     31.09 o 
   1  25  10       89.30       72.37      9.49 o 
   2  25  10       38.51       60.01     11.45 o 
   3  25  10       31.49       32.44     16.16 o 
   4  25  10       51.50       33.45     17.74 o 
  -6  26  10       22.67       13.92     10.75 o 
  -5  26  10      204.99      204.62     13.95 o 
  -4  26  10      515.95      432.06     17.33 o 
  -3  26  10      426.98      413.15     13.25 o 
  -2  26  10       20.97       20.77      8.43 o 
  -1  26  10        5.67       61.20     11.88 o 
   0  26  10      227.59      330.99     12.44 o 
   1  26  10       10.07       11.54      8.17 o 
   2  26  10      502.71      528.73     27.21 o 
   3  26  10      295.10      238.96     21.18 o 
   4  26  10      126.17      133.19     20.07 o 
  -6  27  10      137.52      124.29     13.00 o 
  -5  27  10      193.97      218.65     14.61 o 
  -4  27  10        4.18        9.58     10.36 o 
  -3  27  10      551.48      549.58     15.23 o 
  -2  27  10        2.29        8.81      8.12 o 
  -1  27  10     1301.31     1174.12     23.42 o 
   0  27  10      231.87      261.52     11.47 o 
   1  27  10      192.95      165.37     10.55 o 
   2  27  10       26.65       67.24     17.98 o 
   3  27  10       18.03        8.75     14.91 o 
   4  27  10      119.96      138.42     20.82 o 
  -6  28  10      119.79       91.22     19.33 o 
  -5  28  10      103.71      107.98     13.08 o 
  -4  28  10      117.29      118.33     12.85 o 
  -3  28  10      160.02      156.15     10.66 o
[truncated: 49,802 more chars]
